# Supplementary material for: Transcriptomic Signatures Predict Regulators of Drug Synergy and Clinical Regimen Efficacy against Tuberculosis
Source: mBio. 2019 Nov 12;10(6):e02627-19. doi: 10.1128/mBio.02627-19 (PMC6851285; doi:10.1128/mBio.02627-19)
Supplement: TABLE S1 [file mBio.02627-19-st001.xlsx]

## Sheet: Table S1A
Table S1A: Compendium of transcriptomics/chemogenomic data for INDIGO-MTB
Drug	Details (Taken from source where applicabale)	Cidal vs. Static	Source		Stress Agent/Condition	Details (Taken from source where applicabale)	Source
SQ109	109 0.1ug/mL 0.1-10 ug/mL Diamine analog #109	cidal	Boshoff et al, 2004 (http://www.jbc.org/content/279/38/40174.long)		H2O2	H2O2 4mM 4 mM hydrogen peroxide	Boshoff et al, 2004 (http://www.jbc.org/content/279/38/40174.long)
D111891	111891 0.2ug/mL 1-5 ug/mL Synthetic pyridoacridine analog	cidal			KCN	KCN No inhibition at 100ug/mL 5-20 ug/mL Potassium cyanide
D111895	111895 0.2ug/mL 1-5 ug/mL Ascididemin	cidal			MINIMAL	Min med (succinate) Minimal medium with succinate as sole carbon source as compared to growth in 7H9/ADC/Tween/glycerol
D121940	121940 0.2ug/mL 1-5 ug/mL Synthetic pyridoacridine analog	cidal			MERCAPTOETHANOL	Mercaptoethanol No inhibition at 2mM 2 mM 2-Mercaptoethanol
D124196	124196 0.4ug/mL 1-5 ug/mL Synthetic pyridoacridine analog	cidal			NAN3	NaN3 No inhibition at 10mM 0.2-2 mM Sodium azide
D241	241 0.1-10 ug/mL Diamine analog #241	no information			NRP-1	NRP-1 Non-replicating persistence stage 1
D59	59 0.4ug/mL 1-10 ug/mL Diamine analog #59	no information			PALMITATE	Palmitate Minimal medium with palmitate as sole C-source as compared to minimal medium with glucose as sole C-source
5-CL-PZA	5CL-PZA* N.D. 40-80 ug/mL 5-Chloropyrazinamide in 7H9/ADC/glycerol/Tween80 at pH 5.6 as compared to drug-free medium at pH5.6	cidal			PH4.8	pH 4.8 7H9/ADC/Tween80/glycerol at pH4.8 as compared to pH 6.8
AMIKACIN	Amikacin 1ug/mL 5-10 ug/mL Amikacin	cidal			PH5.2	pH 5.2 7H9/ADC/Tween80/glycerol at pH5.2 as compared to pH 6.8
AMP	Amp 20ug/mL 0.2mg/mL Ampicillin	cidal			PH5.6	pH 5.6 7H9/ADC/Tween80/glycerol at pH5.6 as compared to pH 6.8
ARP4	ARP4 0.5ug/mL 1-4 ug/mL Antitubercular compound ARP4	no information			STARVATION	Starvation in PBS/0.05% Tween-80
ANTIMYCIN	Antimycin No inhibition at 100ug/mL 12.5-50 ug/mL Antimycin A	cidal			SUCCINATE	Succinate Minimal medium with succinate as sole C-source as compared to minimal medium with glucose as sole C-source
ASCIDIDEMIN	Ascididemin Natural product 4-9 ug/mL Organic extract of Eudistoma amplum	cidal			TRICLOSAN	TRC 100ug/mL 10-150 ug/mL Triclosan
BZA	BZA 20ug/mL 0.12 mg/mL Benzamide	cidal			UV	UV-irradiation
CAP	Cap 50ug/mL 5-10ug/mL Capreomycin	cidal			ZNSO4	ZnSO4 N.D. 2 mM ZnSO4
CCCP	CCCP No inhibition at 10-50uM 10-50 uM Carbonyl cyanide 3-chlorophenylhydrazone	static			16C	Temperature Condition	Nichols et al, 2011 (https://www.ncbi.nlm.nih.gov/pubmed/21185072)
CEPHALEXIN	Cephalexin N.D. 20-100 ug/mL Cephalexin	cidal			18C	Temperature Condition
CERULENIN	Cerulenin 5ug/mL 0.32-5 ug/mL Cerulenin	cidal			20C	Temperature Condition
CLOFAZIMINE	Clofazimine 1.25ug/mL 10-13 ug/mL Clofazimine	cidal			40C	Temperature Condition
CLOTRIMAZOLE	Clotrimazole No inhibition at 24ug/mL 10-24 ug/mL Clotrimazole (azole drug)	static			42C	Temperature Condition
CPZ	CPZ 15 ug/mL 10-50 ug/mL Chlorpromazine	cidal			43.5C	Temperature Condition
DCCD	DCCD No inhibition at 100uM 20-100 uM Dicyclohexylcarbodiimide	cidal			45C	Temperature Condition
DEFEROXAMINE	Deferoxamine N.D. 150-250 uM Deferoxamine mesylate	static			ACETATE	Acetate (M9)
DIPED	DIPED 6ug/mL 5-100 ug/mL Diisopropylethylenediamine	cidal			ANAEROBIC	Anaerobic
DIPYRIDYL	Dipyridyl N.D. 100-200 uM 2,2'-Bipyridyl	cidal			BILE	Bile salts
DNP	DNP No inhibition at 2.5mM 0.5-2.5 mM 2,4-Dinitrophenol	static			EPINEPHRINE	Epinephrine
DTNB	DTNB N.D. 1-2 mM 5,5'-Dithiobis(2-nitrobenzoic acid)	no information			ETHANOL	EtOH
DTT	DTT No inhibition at 2mM 1-2 mM 1,4-Dithio-DL-threitol	no information			GLUCOSAMINE	Glucosamine (M9)
ECONAZOLE	Econazole No inhibition at 24ug/mL 10-24 ug/mL Econazole (azole drug)	cidal			GLUCOSE	Glucose (M9)
EMB	EMB 0.6ug/mL 10-20 ug/mL Ethambutol	cidal			GLYCEROL	Glycerol (M9)
ETA	Eta 0.5ug/mL 12-40 ug/mL Ethionamide	cidal			HIGHCOBALT	Cobalt stress-CoCl2
GSNO	GSNO 0.13mM 0.02-0.1mM S-Nitrosoglutathione	static			HIGHCOPPER	Copper stress-CuCl2
GSNO/CPZ	GSNO/CPZ 0.1 mM S-Nitrosoglutathione + 20-25 ug/mL Chlorpromazine	no information			HIGHFE	Iron excess-FeSO4
GSNO/CFZ	GSNO/CFZ 0.1 mM S-Nitrosoglutathione + 5 ug/mL Clofazimine	no information			HIGHNICKEL	Nickel stress-NiCl2
GSNO/KCN	GSNO/KCN 0.1mM S-Nitrosoglutathione + 5ug/mL potassium cyanide	no information			LOWFE	Iron starvation-FeSO4
GSNO/MENADIONE	GSNO/menadione 0.1 mM S-Nitrosoglutathione + 6-10 ug/mL menadione	no information			MALTOSE	Maltose (M9)
INH	INH 0.02ug/mL 0.2-0.4 ug/mL Isoniazid	cidal			N	N-acetyl Glucosamine
LEVO	Levo 1ug/mL 10 ug/mL Levofloxacin	cidal			NACL	NaCl
MENADIONE	menadione 6ug/mL 6-10 ug/mL Menadione	cidal			NH4CL	NH4Cl (MOPS)
METHOXATIN	Methoxatin No inhibition 10-20 ug/mL Methoxatin	no information			NOREPINEPHRINE	Norepinephrine
MTM	Mtm N.D. 0.1-0.2 ug/mL Mitomycin C	static			PH10	pH Condition
NAM	Nam* 20ug/mL 0.12 - 1.2 mg/mL Nicotinamide	cidal			PH8	pH Condition
NIGERICIN	Nigericin No inhibition at 50uM 50 uM Nigericin	cidal			PH9	pH Condition
NOVOBIOCIN	Novobiocin No inhibition at 50ug/mL 10 ug/mL Novobiocin	static			PH9.5	pH Condition
OFLOX	Oflox 1ug/mL 5-10 ug/mL Ofloxacin	cidal			SDS	SDS
PA-1	PA-1 1ug/mL 10-50 ug/mL Antitubercular compound PA-1	cidal			SDS0.5%/EDTA0.1	SDS+EDTA
PA-21	PA-21 1ug/mL 10-50 ug/mL Antitubercular compound PA-21	cidal			SDS0.5%/EDTA0.5	SDS+EDTA
PA824	PA824 0.4ug/mL 0.2-2 ug/mL PA-824	cidal			SDS1.0%/EDTA0.5	SDS+EDTA
PROCEPT 6776	Procept 6776 0.5ug/mL 20-30 ug/mL Antitubercular compound Procept 6776	no information			TRITONX	Triton X-100
PROCEPT 6778	Procept 6778 0.5ug/mL 5-40 ug/mL Antitubercular compound Procept 6778	no information			MACROPHAGE	Macrophage	Schnappinger et al, 2003 (http://jem.rupress.org/content/198/5/693)
PZA	PZA* 10ug/mL 0.12-1.2 mg/mL Pyrazinamide	cidal			NO/ACID	Acid/Nitrogen Stress	Cossu et al, 2013 (https://www.ncbi.nlm.nih.gov/geo/query/acc.cgi?acc=GSM852135)
RIF	Rif 0.4ug/mL 0.2-5ug/mL Rifampicin	cidal			HN878_rif_resistant	Resistant Strain	Fortune et al, 2016 (https://www.ncbi.nlm.nih.gov/geo/query/acc.cgi?acc=GSE67035)
RIFP	Rifp N.D. 0.1-0.5ug/mL Rifapentine	cidal			2169Uganda_rifampicin_resistant	Resistant Strain	Homolka et al, 2010 (https://www.ncbi.nlm.nih.gov/pmc/articles/PMC2900310/)
ROX	Rox No inhibition at 50ug/mL 10-50 ug/mL Roxithromycin	static			TRS_OFX_resistant	Resistant Strains	Rustad et. al , in preparation, available upon request
SM	SM 1ug/mL 2-5 ug/mL Streptomycin	cidal			TKK_010040_ethionamide_resistant	Resistant Strain	de Welzen et al, 2017 (http://aac.asm.org/content/61/12/e01461-17.long)
TET	Tet N.D. 5-10 ug/mL Tetracycline	static			TKK_010033_ethionamide_resistant	Resistant Strain
TLM	TLM 10ug/mL 0.1-0.2 mg/mL Thiolactomycin	static			TKK_010025_ethionamide_resistant	Resistant Strain
TRZ	TRZ 12.5ug/mL 10-25 ug/mL Thioridazine	static			XDR1219_CAP	Resistant Strain + Capreomycin	Li et al, 2014 (https://www.ncbi.nlm.nih.gov/geo/query/acc.cgi?acc=GSE53843)
VALINOMYCIN	Valinomycin >40uM 0.5-10 uM Valinomycin	static			XDR1219_INH	Resistant Strain + Isoniazid
VERAPAMIL	Verapamil N.D. 50 uM Verapamil	static			XDR1219	Resistant Strain
A22	A22	no information	Nichols et al, 2011 (https://www.ncbi.nlm.nih.gov/pubmed/21185072)		XDR1219_RIF	Resistant Strain + Rifampicin
ACRIFLAVINE	Acriflavine	cidal			XDR1221_CAP	Resistant Strain + Capreomycin
ACTINOMYCIND	Actinomycin D	static			XDR1221_INH	Resistant Strain + Isoniazid
AMOXICILLIN	Amoxicillin	cidal			XDR1221	Resistant Strain
AZIDOTHYMIDINE	Azidothymidine	cidal			XDR1221_RIF	Resistant Strain + Rifampicin
AZITHROMYCIN	Azithromycin	static
AZTREONAM	Aztreonam	cidal
BACITRACIN	Bacitracin	cidal
BENZALKONIUM	Benzalkonium	static
BICYCLOMYCIN	Bicyclomycin	static
BLEOMYCIN	Bleomycin	cidal
CALCOFLUOR	Calcofluor (F3543 Fluorescent Brightener 28)	no information
CARBENICILLIN	Carbenicillin	cidal
CECROPINB	Cecropin B	cidal
CEFACLOR	Cefaclor	cidal
CEFOXITIN	Cefoxitin	cidal
CEFSULODIN	Cefsulodin	cidal
CEFTAZIDIME	Ceftazidime	cidal
CHIR090	CHIR-090	no information
CHLORAMPHENICOL	Chloramphenicol	static
CHOLATE	Cholate	no information
CIPROFLOXACIN	Ciprofloxacin	cidal
CISPLATIN	Cisplatin	static
CLARYTHROMYCIN	Clarythromycin	static
CYCLOSERINED	Cycloserine D	cidal	Rustad, Ma et al, 2015 (https://www.ncbi.nlm.nih.gov/geo/query/acc.cgi?acc=GSE71200)
DEOXYCHOLATE	Deoxycholate	cidal	Nichols et al, 2011 (https://www.ncbi.nlm.nih.gov/pubmed/21185072)
DIBUCAINE	Dibucaine	cidal
DOXORUBICIN	Doxorubicin	static
DOXYCYCLINE	Doxycycline	static
EDTA	EDTA	no information
EGCG	Epigallocatechin gallate (EGCG)	no information
EGTA	EGTA	no information
ERYTHROMYCIN	Erythromycin	static
ETHIDIUMBROMIDE	Ethidium Bromide	no information
FOSFOMYCIN	Fosfomycin	cidal
FUSIDICACID	Fusidic acid	static
GENTAMICIN	Gentamicin	cidal
GLUFOSFOMYCIN	Fosfomycin +Glucose 6P	no information
HYDROXYUREA	Hydroxyurea	static
INDOLICIDIN	Indolicidin	cidal
MECILLINAM	Mecillinam	cidal
METHOTREXATE	Methotrexate	cidal
MINOCYCLINE	Minocycline	static
MMS	MMS	no information
NALIDIXICACID	Nalidixic acid	cidal
NITROFURANTOIN	Nitrofurnatoin	static
NORFLOXACIN	Norfloxacin	cidal
OXACILLIN	Oxacillin	cidal
PARAQUAT	Paraquat dichloride	no information
PHLEOMYCIN	Phleomycin	cidal
PMS	Phenazine methosulfate (PMS)	no information
POLYMYXINB	Polymyxin B	cidal
PROCAINE	Procaine	no information
PROPIDIUMIODIDE	Propidium iodide	no information
PUROMYCIN	Puromycin	static
PYOCYANIN	Pyocyanin	static
RADICICOL	Radicicol	no information
SPECTINOMYCIN	Spectinomycin	static
SPIRAMYCIN	Spiramycin	static
STREPTONIGRIN	Streptonigrin	cidal
SULFAMETHIZOLE	Sulfamethizole	static
SULFAMONOMETHOXINE	Sulfamonomethoxine	static
TAUROCHOLATE	Taurocholate	static
THEOPHYLLINE	Theophylline	static
TOBRAMYCIN	Tobramycin	cidal
TRIMETHOPRIM	Trimethoprim	static
TUNICAMYCIN	Tunicamycin	cidal
VANCOMYCIN	Vancomycin	cidal	Provvedi et al, 2009(https://www.ncbi.nlm.nih.gov/geo/query/acc.cgi?acc=GSE12364)
Capreomycin	Capreomycin	cidal	Rustad, Ma et al, 2015 (https://www.ncbi.nlm.nih.gov/geo/query/acc.cgi?acc=GSE71200)
IMTB001	New Drug	no information
IMTB002	New Drug	cidal
IMTB004	New Drug	cidal
IMTB006	New Drug	cidal
IMTB007	New Drug	cidal
IMTB009	New Drug	cidal
IMTB011	New Drug	no information
IMTB012	New Drug	static
IMTB014	New Drug	cidal
IMTB025	New Drug	cidal
IMTB026	New Drug	no information
IMTB027	New Drug	no information
IMTB028	New Drug	no information
IMTB029	New Drug	no information
IMTB030	New Drug	cidal
IMTB031	New Drug	no information
IMTB032	New Drug	no information
IMTB033	New Drug	no information
IMTB035	New Drug	no information
IMTB036	New Drug	no information
IMTB038	New Drug	no information
IMTB041	New Drug	no information
IMTB042	New Drug	no information
IMTB044	New Drug	no information
IMTB045	New Drug	no information
IMTB047	New Drug	no information
Kanamycin	Kanamycin	cidal
Moxifloxacin	Moxifloxacin	cidal
BDQ	Bedaquiline	cidal
LINEZOLID	Linezolid	static	Liang et al, 2012 (https://link.springer.com/article/10.1007/s00284-012-0104-9)
THZ (1hrMIC)	Thioridazine	static	Dutta et al, 2010 (https://www.ncbi.nlm.nih.gov/pmc/articles/PMC2851646/)
THZ (1hr4MIC)	Thioridazine	static
THZ (6hrMIC)	Thioridazine	static
THZ (6hr4MIC)	Thioridazine	static
DELx	Delamanid	cidal	From current study (https://www.ncbi.nlm.nih.gov/geo/query/acc.cgi?acc=GSE119585)
DEL1	Delamanid	cidal
EMBx	Ethambutol	cidal
EMB1	Ethambutol	cidal
VERx	Verapamil	static
VER1	Verapamil	static
SUTx	Sutezolid	cidal
SUT1	Sutezolid	cidal
LZDx	Linezolid	static
LZD1	Linezolid	static
SMXx	Sulfamethoxazole	static
SMX1	Sulfamethoxazole	static
P218x	P218	cidal
P2181	P218	cidal
DAP1	Dapsone	static
DAPx	Dapsone	static
PBTZ1691	PBTZ169	cidal	From current study, GEO accession pending
PBTZ169x	PBTZ169	cidal	From current study, GEO accession pending
OFX1	Ofloxacin	cidal	Rustad et. al , in preparation, available upon request
OFX2	Ofloxacin	cidal	Rustad et. al , in preparation, available upon request
Notes: For drug transcriptomic profiles with suffix 'x' (e.g. DAPx), transcriptomics data of no treatment at both time = 0 day and day 1 were used as controls. For drug profiles with suffix '1' (e.g. DAP1), only day 1 no treatment data was used as control
References
1	Boshoff HI, Myers TG, Copp BR, Mcneil MR, Wilson MA, Barry CE. The transcriptional responses of Mycobacterium tuberculosis to inhibitors of metabolism: novel insights into drug mechanisms of action. J Biol Chem. 2004;279(38):40174-84.
2	Nichols RJ, Sen S, Choo YJ, et al. Phenotypic landscape of a bacterial cell. Cell. 2011;144(1):143-56.
3	Ma S, Minch KJ, Rustad TR, et al. Integrated Modeling of Gene Regulatory and Metabolic Networks in Mycobacterium tuberculosis. PLoS Comput Biol. 2015;11(11):e1004543.
4	Provvedi R, Boldrin F, Falciani F, Palù G, Manganelli R. Global transcriptional response to vancomycin in Mycobacterium tuberculosis. Microbiology (Reading, Engl). 2009;155(Pt 4):1093-102.
5	Dutta NK, Mehra S, Kaushal D. A Mycobacterium tuberculosis sigma factor network responds to cell-envelope damage by the promising anti-mycobacterial thioridazine. PLoS ONE. 2010;5(4):e10069.
6	Cossu A, Sechi LA, Bandino E, Zanetti S, Rosu V. Expression profiling of Mycobacterium tuberculosis H37Rv and Mycobacterium smegmatis in acid-nitrosative multi-stress displays defined regulatory networks. Microb Pathog. 2013;65:89-96.
7	Fortune S, Livny J, Ioerger TR. Profiling gene expression in M. tuberculosis under different in vitro conditions. NCBI Gene Expression Omnibus. 2016
8	Homolka S, Niemann S, Russell DG, Rohde KH. Functional genetic diversity among Mycobacterium tuberculosis complex clinical isolates: delineation of conserved core and lineage-specific transcriptomes during intracellular survival. PLoS Pathog. 2010;6(7):e1000988.
9	De welzen L, Eldholm V, Maharaj K, Manson AL, Earl AM, Pym AS. Whole-Transcriptome and -Genome Analysis of Extensively Drug-Resistant Mycobacterium tuberculosis Clinical Isolates Identifies Downregulation of as a Mechanism of Ethionamide Resistance. Antimicrob Agents Chemother. 2017;61(12)
10	Li Y, Yu G. Expression profiling of extensively drug-resistant tuberculosis isolates and H37Rv exposed to anti-TB compounds. NCBI Gene Expression Omnibus. 2014
11	Liang et al, Genome-Wide Expression Profiling of the Response to Linezolid in Mycobacterium tuberculosis, Current Microbiology, June 2012, Volume 64, Issue 6, pp 530–538
12	Transcriptional Adaptation of Mycobacterium tuberculosis within Macrophages, Dirk Schnappinger, Sabine Ehrt, Martin I. Voskuil, Yang Liu, Joseph A. Mangan, Irene M. Monahan, Gregory Dolganov, Brad Efron, Philip D. Butcher, Carl Nathan, Gary K. Schoolnik, Journal of Experimental Medicine Sep 2003, 198 (5) 693-704

## Sheet: Table S1B
Table S1B: Training combinations with associated FIC interaction indicies
Drug/Pertubation 1	Drug/Pertubation 2	Drug/Pertubation3	Drug/Pertubation 4	Drug/Pertubation 5	FIC Index	Source
SQ109	INH				1	Singh et al, 2015 (https://aac.asm.org/content/59/9/5664)
SQ109	RIF				0.6
SQ109	EMBx				0.6
SQ109	CAP				1
SQ109	AMIKACIN				1
SQ109	CYCLOSERINED				1
SQ109	ETA				1
SQ109	SM				0.6
PA824	RIF				0.63
PA824	SM				0.5
PA824	AMIKACIN				0.63
PA824	INH				1
PA824	EMBx				0.63
PA824	SQ109				1
PA824	ETA				1
PA824	CLOFAZIMINE				1
PA824	CAP				1
INH	RIF				1
INH	SM				1
INH	CAP				1
INH	AMIKACIN				1
INH	CYCLOSERINED				1
INH	CLOFAZIMINE				1
CYCLOSERINED	RIF				1
CYCLOSERINED	SM				1
CYCLOSERINED	PA824				1
CYCLOSERINED	CAP				1
CYCLOSERINED	AMIKACIN				1
CYCLOSERINED	CLOFAZIMINE				1
CYCLOSERINED	SQ109				1
SPECTINOMYCIN	EMBx				1	Ramon-Garcia et al, 2011 (https://aac.asm.org/content/55/8/3861/figures-only)
SPECTINOMYCIN	VANCOMYCIN				2.03
SPECTINOMYCIN	INH				1
SPECTINOMYCIN	NOVOBIOCIN				0.5
SPECTINOMYCIN	ECONAZOLE				0.5
SPECTINOMYCIN	MENADIONE				0.37
SPECTINOMYCIN	SM				4.25
SPECTINOMYCIN	AZITHROMYCIN				0.51
SPECTINOMYCIN	CLARYTHROMYCIN				0.31
SPECTINOMYCIN	ROX				0.31
SPECTINOMYCIN	FUSIDICACID				0.25
SPECTINOMYCIN	MINOCYCLINE				0.54
SPECTINOMYCIN	TET				1
SPECTINOMYCIN	RIF				0.22
RIF	CLARYTHROMYCIN				1.08	Bhusal et al, 2005 (https://www.sciencedirect.com/science/article/pii/S0924857905002086)
RIF	MINOCYCLINE				0.99
RIF	SM				1.09
RIF	EMBx				0.84
RIF	INH				0.94
INH	CLARYTHROMYCIN				0.85
INH	MINOCYCLINE				1.09
INH	SM				1.23
INH	EMBx				1.08
RIF	CPZ				0.63	Kigondu et al, 2014 (https://pubs.rsc.org/en/content/getauthorversionpdf/c3md00387f)
SPECTINOMYCIN	CPZ				0.31
CLOFAZIMINE	EMBx	PA824			0.875	Singh et al, 2015 (https://aac.asm.org/content/59/9/5664)
CLOFAZIMINE	EMBx	SQ109			0.75
CLOFAZIMINE	PA824	SQ109			0.875
CYCLOSERINED	EMBx	SQ109			1.125
EMBx	PA824	SQ109			0.875
INH	RIF	EMBx			1.5
INH	RIF	AMP			0.99
INH	RIF	OXACILLIN			0.89
INH	RIF	CEFACLOR			1.1
INH	RIF	AMIKACIN			0.53
INH	RIF	SM			0.55
INH	RIF	AZITHROMYCIN			0.69
INH	RIF	CLARYTHROMYCIN			0.48
INH	RIF	ERYTHROMYCIN			0.99
INH	RIF	MINOCYCLINE			0.6
INH	RIF	TET			1.08
INH	RIF	CHLORAMPHENICOL			1.04
INH	RIF	VANCOMYCIN			1.1
INH	RIF	EMBx			0.7
INH	RIF	CIPROFLOXACIN			0.43
INH	RIF	LEVO			0.67
CYCLOSERINED	BDQ				1
INH	BDQ				1
SQ109	BDQ				0.6
PA824	BDQ				1
CLOFAZIMINE	PA824	BDQ			1.125
CYCLOSERINED	PA824	BDQ			0.875
EMBx	PA824	BDQ			1.125
EMBx	SQ109	BDQ			0.875
PA824	SQ109	BDQ			0.875
Moxifloxacin	PA824	BDQ			1
CLOFAZIMINE	LZDx	BDQ			0.875
CLOFAZIMINE	Moxifloxacin	SQ109			1.25
CYCLOSERINED	Moxifloxacin	SQ109			1.5
EMBx	LZDx	SQ109			1.125
EMBx	SQ109	Moxifloxacin			1.125
INH	RIF	SM			0.72
LZDx	Moxifloxacin	SQ109			1.125
Moxifloxacin	PA824	SQ109			0.75
ETA	INH				0.84401	Cokol et al, 2017 (http://advances.sciencemag.org/content/3/10/e1701881)
ETA	BDQ				0.918768
ETA	CLOFAZIMINE				0.121347
ETA	PA824				0.221024
ETA	LZDx				0.594816
ETA	RIF				0.868929
ETA	Moxifloxacin				2.08998
INH	BDQ				1.39224
INH	CLOFAZIMINE				0.0964272
INH	PA824				0.84401
INH	LZDx				0.744332
INH	RIF				1.54175
INH	EMBx				2.2395
ETA	EMBx				1.41716
INH	Moxifloxacin				2.21458
BDQ	CLOFAZIMINE				0.0964272
BDQ	PA824				0.594816
BDQ	LZDx				1.2178
BDQ	RIF				1.84079
BDQ	EMBx				1.24272
BDQ	Moxifloxacin				3.11168
CLOFAZIMINE	PA824				1.2178
CLOFAZIMINE	LZDx				0.868929
CLOFAZIMINE	RIF				0.171185
CLOFAZIMINE	EMBx				1.56667
CLOFAZIMINE	Moxifloxacin				1.76603
PA824	LZDx				3.03692
PA824	RIF				0.0964272
PA824	EMBx				1.2178
PA824	Moxifloxacin				2.33918
LZDx	RIF				1.14304
LZDx	EMBx				1.66635
LZDx	Moxifloxacin				1.54175
RIF	EMBx				0.0964272
RIF	Moxifloxacin				2.3641
EMBx	Moxifloxacin				1.56667
BDQ	CLOFAZIMINE	INH			0.0964272
BDQ	CLOFAZIMINE	PA824			0.619735
BDQ	CLOFAZIMINE	RIF			0.320702
BDQ	INH	PA824			0.544977
BDQ	INH	RIF			1.26764
BDQ	PA824	RIF			0.345621
CLOFAZIMINE	INH	PA824			0.619735
CLOFAZIMINE	INH	RIF			0.544977
CLOFAZIMINE	PA824	RIF			0.968607
INH	PA824	RIF			0.470219
BDQ	CLOFAZIMINE	INH	PA824		0.470219
BDQ	CLOFAZIMINE	INH	RIF		0.221024
BDQ	CLOFAZIMINE	PA824	RIF		0.569896
BDQ	INH	PA824	RIF		0.470219
CLOFAZIMINE	INH	PA824	RIF		0.320702
BDQ	CLOFAZIMINE	INH	PA824	RIF	0.694493
BDQ	RIF				2	Reddy et al, 2010 (https://www.ncbi.nlm.nih.gov/pmc/articles/PMC2897281/)
SQ109	BDQ				0.5
SQ109	RIF				0.1
LZDx	Moxifloxacin				1	Zhao et al, 2016 (https://www.sciencedirect.com/science/article/pii/S1201971216311547)
LZDx	LEVO				1
LZDx	Kanamycin				1.12
LZDx	CAP				0.75
LZDx	AMIKACIN				1.12
LZDx	CLOFAZIMINE				0.75
SQ109	SUTx				2	Reddy et al, 2012 (https://academic.oup.com/jac/article/67/5/1163/979068)
VERx	BDQ				0.75	Demitto et al, 2015 (https://journals.plos.org/plosone/article?id=10.1371/journal.pone.0116545)
VERx	CLOFAZIMINE				0.75	Gupta et al, 2014 (https://aac.asm.org/content/58/1/574/article-info) (no FIC value reported; used synergy FIC value of Verapamil with rifampicin)
VERx	RIF				0.75
VERx	INH				0.25	Coelha et al, 2015 (https://www.ncbi.nlm.nih.gov/pmc/articles/PMC4412083/)
VERx	RIF				0.25
VERx	OFX1				0.5
VERx	AMIKACIN				0.125
VERx	ETHIDIUMBROMIDE				0.125
THZ (1hrMIC)	INH				0.25
THZ (1hrMIC)	RIF				0.5
THZ (1hrMIC)	OFX1				0.5
THZ (1hrMIC)	AMIKACIN				0.5
THZ (1hrMIC)	ETHIDIUMBROMIDE				0.5
CPZ	INH				0.25
CPZ	RIF				0.5
CPZ	OFX1				0.5
CPZ	AMIKACIN				0.125
CPZ	ETHIDIUMBROMIDE				1
PBTZ169x	BDQ				1	Foo et al, 2016 (http://aac.asm.org/content/suppl/2016/10/12/AAC.01523-16.DCSupplemental/zac011165619so1.pdf) (Recorded from figure S3)
PBTZ169x	BDQ				0.5	Makarov et al, 2014 (https://www.ncbi.nlm.nih.gov/pmc/articles/PMC3958311/) (drugs reported to have additive interactions with PBTZ were assigned FIC value of 1)
PBTZ169x	INH				1
PBTZ169x	RIF				1
PBTZ169x	Moxifloxacin				1
PBTZ169x	SQ109				1
PBTZ169x	PA824				1
BDQ	CLOFAZIMINE				0.0964272	Cokol et al, 2017 (http://advances.sciencemag.org/content/3/10/e1701881)
BDQ	INH				0.987618
BDQ	PA824				1.11385
BDQ	RIF				1.99628
CLOFAZIMINE	INH				0.222582
CLOFAZIMINE	PA824				2.04792
CLOFAZIMINE	RIF				0.494907
INH	PA824				1.12962
INH	RIF				1.97465
PA824	RIF				0.227345
CLARYTHROMYCIN	LZDx				0.375	Bolhuis et al, 2014 (http://erj.ersjournals.com/content/44/3/808)
CLARYTHROMYCIN	INH	RIF			0.62	Luna-Herrera et al, 1995 (http://aac.asm.org/content/39/12/2692.full.pdf)
CLARYTHROMYCIN	RIF				0.62	Bhusal et al, 2005 (https://www.sciencedirect.com/science/article/pii/S0924857905002086)
EMBx	INH	RIF			0.62
INH	MINOCYCLINE	RIF			0.7
HN878_rif_resistant	RIF				4.25	Resistent strains were assigned to be antagonistic to its associated target antibiotic
2169Uganda_rifampicin_resistant	RIF				4.25
TKK_010040_ethionamide_resistant	ETA				4.25
TKK_010033_ethionamide_resistant	ETA				4.25
TKK_010025_ethionamide_resistant	ETA				4.25
TRS_OFX_resistant	OFX1				4.25
References
1	Singh R, Ramachandran V, Shandil R, et al. In silico-based high-throughput screen for discovery of novel combinations for tuberculosis treatment. Antimicrob Agents Chemother. 2015;59(9):5664-74.
2	Ramón-garcía S, Ng C, Anderson H, et al. Synergistic drug combinations for tuberculosis therapy identified by a novel high-throughput screen. Antimicrob Agents Chemother. 2011;55(8):3861-9.
3	Bhusal Y, Shiohira CM, Yamane N. Determination of in vitro synergy when three antimicrobial agents are combined against Mycobacterium tuberculosis. Int J Antimicrob Agents. 2005;26(4):292-7.
4	Kigondua EM, Njorogea M, Singha K, et al. Synthesis and synergistic antimycobacterial screening of chlorpromazine and its metabolites. Medicinal Chemistry Communications. 2014
5	Cokol M, Kuru N, Bicak E, Larkins-ford J, Aldridge BB. Efficient measurement and factorization of high-order drug interactions in . Sci Adv. 2017;3(10):e1701881.
6	Reddy VM, Einck L, Andries K, Nacy CA. In vitro interactions between new antitubercular drug candidates SQ109 and TMC207. Antimicrob Agents Chemother. 2010;54(7):2840-6.
7	Zhao W, Zheng M, Wang B, et al. Interactions of linezolid and second-line anti-tuberculosis agents against multidrug-resistant Mycobacterium tuberculosis in vitro and in vivo. Int J Infect Dis. 2016;52:23-28.
8	Reddy VM, Dubuisson T, Einck L, et al. SQ109 and PNU-100480 interact to kill Mycobacterium tuberculosis in vitro. J Antimicrob Chemother. 2012;67(5):1163-6.
9	Demitto Fde O, Do amaral RC, Maltempe FG, et al. In vitro activity of rifampicin and verapamil combination in multidrug-resistant mycobacterium tuberculosis. PLoS ONE. 2015;10(2):e0116545.
10	Gupta S, Cohen KA, Winglee K, Maiga M, Diarra B, Bishai WR. Efflux inhibition with verapamil potentiates bedaquiline in Mycobacterium tuberculosis. Antimicrob Agents Chemother. 2014;58(1):574-6.
11	Coelho T, Machado D, Couto I, et al. Enhancement of antibiotic activity by efflux inhibitors against multidrug resistant Mycobacterium tuberculosis clinical isolates from Brazil. Front Microbiol. 2015;6:330.
12	Foo CS, Lechartier B, Kolly GS, et al. Characterization of DprE1-Mediated Benzothiazinone Resistance in Mycobacterium tuberculosis. Antimicrob Agents Chemother. 2016;60(11):6451-6459.
13	Makarov V, Lechartier B, Zhang M, et al. Towards a new combination therapy for tuberculosis with next generation benzothiazinones. EMBO Mol Med. 2014;6(3):372-83.
14	Bolhuis MS, Van der laan T, Kosterink JG, Van der werf TS, Van soolingen D, Alffenaar JW. In vitro synergy between linezolid and clarithromycin against Mycobacterium tuberculosis. Eur Respir J. 2014;44(3):808-11.
15	Luna-herrera J, Reddy VM, Daneluzzi D, Gangadharam PR. Antituberculosis activity of clarithromycin. Antimicrob Agents Chemother. 1995;39(12):2692-5.

## Sheet: Table S1C
Table S1C: List of all possible pairwise interaction scores (164 compounds and 65 pertubations)
Drug/Pertubation 1	Drug/Pertubation 2	INDIGO-MTB Score
CLOFAZIMINE	BDQ	0.360576
AMIKACIN	VERx	0.391145
CPZ	SPECTINOMYCIN	0.430745
D109	RIF	0.435974
AMIKACIN	CPZ	0.43829
PA824	RIF	0.445619
VERx	NACL	0.446274
ETHIDIUMBROMIDE	VERx	0.446424
FUSIDICACID	SPECTINOMYCIN	0.456695
PUROMYCIN	VERx	0.456764
CLOFAZIMINE	INH	0.462515
TOBRAMYCIN	VERx	0.469749
CPZ	INH	0.471973
A22	VERx	0.491436
CLOFAZIMINE	RIF	0.494661
ETHIDIUMBROMIDE	SPECTINOMYCIN	0.496533
CHOLATE	VERx	0.499798
PARAQUAT	SPECTINOMYCIN	0.501809
PUROMYCIN	SPECTINOMYCIN	0.50372
AZIDOTHYMIDINE	VERx	0.506048
AZITHROMYCIN	VERx	0.506054
VERx	P218x	0.506156
RIF	VERx	0.511637
CHIR090	SPECTINOMYCIN	0.514818
ACRIFLAVINE	SPECTINOMYCIN	0.521694
SPECTINOMYCIN	BILE	0.524885
CLARYTHROMYCIN	SPECTINOMYCIN	0.527016
CPZ	20C	0.52961
PROCEPT 6778	VERx	0.531
VERx	EPINEPHRINE	0.533252
AZITHROMYCIN	SPECTINOMYCIN	0.53534
VERx	DAPx	0.538204
PARAQUAT	VERx	0.540023
INH	VERx	0.541859
CLARYTHROMYCIN	VERx	0.544123
PROPIDIUMIODIDE	SPECTINOMYCIN	0.544647
TAUROCHOLATE	VERx	0.550171
CLOFAZIMINE	SPECTINOMYCIN	0.551151
CISPLATIN	VERx	0.554238
SPECTINOMYCIN	TRITONX	0.554348
CIPROFLOXACIN	SPECTINOMYCIN	0.555281
MINOCYCLINE	VERx	0.555321
SPECTINOMYCIN	IMTB035	0.557769
ACRIFLAVINE	THZ (1hrMIC)	0.558433
VERx	SUCCINATE	0.561634
CEPHALEXIN	VERx	0.562096
D59	SPECTINOMYCIN	0.565064
MENADIONE	SPECTINOMYCIN	0.566225
VERx	STARVATION	0.566882
THZ (1hrMIC)	VERx	0.569828
CPZ	SULFAMETHIZOLE	0.570002
AZIDOTHYMIDINE	SPECTINOMYCIN	0.571438
BLEOMYCIN	SPECTINOMYCIN	0.572961
CEFOXITIN	VERx	0.574393
CEFACLOR	SPECTINOMYCIN	0.576963
PMS	SPECTINOMYCIN	0.577186
IMTB026	VERx	0.577387
SPECTINOMYCIN	THZ (1hrMIC)	0.577481
CPZ	GENTAMICIN	0.578801
CPZ	CHOLATE	0.579276
VERx	BILE	0.580196
HYDROXYUREA	VERx	0.580449
CPZ	NACL	0.580612
FUSIDICACID	VERx	0.580689
ACRIFLAVINE	VERx	0.581181
CPZ	CEFACLOR	0.583625
CPZ	CHIR090	0.583664
D241	VERx	0.585038
CPZ	TOBRAMYCIN	0.585554
INH	THZ (1hrMIC)	0.58594
SPECTINOMYCIN	TRICLOSAN	0.58624
CPZ	TRITONX	0.587549
PARAQUAT	THZ (1hrMIC)	0.589072
CHLORAMPHENICOL	VERx	0.590422
DIPYRIDYL	SPECTINOMYCIN	0.59059
CALCOFLUOR	VERx	0.5907
CPZ	RADICICOL	0.591041
ECONAZOLE	SPECTINOMYCIN	0.591455
IMTB006	VERx	0.591569
CPZ	CEFSULODIN	0.591917
SPECTINOMYCIN	VERx	0.592079
TAUROCHOLATE	THZ (1hrMIC)	0.594482
DTT	SPECTINOMYCIN	0.594635
MINOCYCLINE	SPECTINOMYCIN	0.594996
NAM	VERx	0.596411
CPZ	CEFOXITIN	0.596478
D109	VERx	0.598796
CPZ	IMTB035	0.598974
CPZ	CISPLATIN	0.600512
CPZ	BLEOMYCIN	0.601056
CPZ	PARAQUAT	0.602034
IMTB030	VERx	0.602325
IMTB036	VERx	0.602826
ACRIFLAVINE	BILE	0.60347
AZIDOTHYMIDINE	THZ (1hrMIC)	0.604566
ACRIFLAVINE	CEFOXITIN	0.604682
CHIR090	VERx	0.604727
CPZ	ACRIFLAVINE	0.606929
CHLORAMPHENICOL	SPECTINOMYCIN	0.607012
ETHIDIUMBROMIDE	THZ (1hrMIC)	0.607693
GENTAMICIN	VERx	0.608193
ACRIFLAVINE	PARAQUAT	0.60887
ETHIDIUMBROMIDE	RADICICOL	0.608918
SPECTINOMYCIN	ANAEROBIC	0.609165
D59	CPZ	0.60998
5-CL-PZA	VERx	0.610747
CPZ	CHLORAMPHENICOL	0.610749
NALIDIXICACID	SPECTINOMYCIN	0.610799
A22	TOBRAMYCIN	0.613904
ACRIFLAVINE	TAUROCHOLATE	0.613922
CPZ	RIF	0.614177
PHLEOMYCIN	SPECTINOMYCIN	0.614268
IMTB035	VERx	0.614563
CPZ	EPINEPHRINE	0.615078
NORFLOXACIN	SPECTINOMYCIN	0.615679
PROPIDIUMIODIDE	VERx	0.616608
SPECTINOMYCIN	SULFAMETHIZOLE	0.616621
CPZ	TRIMETHOPRIM	0.61742
ROX	SPECTINOMYCIN	0.617561
RIFP	VERx	0.618044
RADICICOL	THZ (1hrMIC)	0.618373
D59	CLOFAZIMINE	0.618722
SPECTINOMYCIN	20C	0.61889
NOVOBIOCIN	SPECTINOMYCIN	0.620042
BACITRACIN	SPECTINOMYCIN	0.621502
SPECTINOMYCIN	SULFAMONOMETHOXINE	0.621678
IMTB009	VERx	0.621748
CEFOXITIN	THZ (1hrMIC)	0.621754
PARAQUAT	SULFAMETHIZOLE	0.622318
SPECTINOMYCIN	42C	0.622388
PARAQUAT	RADICICOL	0.623782
ACRIFLAVINE	20C	0.624656
CIPROFLOXACIN	VERx	0.625138
ERYTHROMYCIN	VERx	0.625252
VERx	TRITONX	0.626195
CPZ	A22	0.62675
CEFSULODIN	THZ (1hrMIC)	0.626942
CLOFAZIMINE	CHIR090	0.627653
CLARYTHROMYCIN	RADICICOL	0.627885
CPZ	XDR1219_INH	0.62799
CLOFAZIMINE	PARAQUAT	0.628575
PARAQUAT	20C	0.628609
ECONAZOLE	PARAQUAT	0.630083
ETHIDIUMBROMIDE	TAUROCHOLATE	0.630271
ACRIFLAVINE	GENTAMICIN	0.630615
CEFACLOR	THZ (1hrMIC)	0.630768
CECROPINB	SPECTINOMYCIN	0.630855
CISPLATIN	SPECTINOMYCIN	0.630978
ACRIFLAVINE	TRITONX	0.631397
D109	BDQ	0.63143
AZIDOTHYMIDINE	TAUROCHOLATE	0.631464
VERx	XDR1219	0.631475
PUROMYCIN	TAUROCHOLATE	0.631972
CPZ	DIPYRIDYL	0.632071
CEFACLOR	VERx	0.632162
CEFOXITIN	RADICICOL	0.632169
CHIR090	PARAQUAT	0.632891
GENTAMICIN	PARAQUAT	0.63311
CPZ	SDS	0.633368
PA-21	VERx	0.633481
PARAQUAT	PUROMYCIN	0.633683
SULFAMONOMETHOXINE	VERx	0.634052
CPZ	PHLEOMYCIN	0.634192
AMIKACIN	THZ (1hrMIC)	0.635246
D241	RIF	0.635446
ACRIFLAVINE	CHLORAMPHENICOL	0.635529
CPZ	NALIDIXICACID	0.635612
SPECTINOMYCIN	XDR1219_INH	0.635943
PROCAINE	VERx	0.636092
DOXYCYCLINE	VERx	0.636239
IMTB012	VERx	0.63692
CPZ	CLARYTHROMYCIN	0.637907
CPZ	TRICLOSAN	0.638414
D59	MENADIONE	0.639165
CEFTAZIDIME	VERx	0.639219
CEFACLOR	ETHIDIUMBROMIDE	0.639311
CLARYTHROMYCIN	THZ (1hrMIC)	0.639993
CLOFAZIMINE	CEFSULODIN	0.640217
PUROMYCIN	THZ (1hrMIC)	0.640405
DIPYRIDYL	VERx	0.640442
CPZ	THZ (1hrMIC)	0.641179
CPZ	VERx	0.641415
CEPHALEXIN	CPZ	0.641517
CLOFAZIMINE	AZITHROMYCIN	0.641657
CHLORAMPHENICOL	PARAQUAT	0.641732
ACRIFLAVINE	PHLEOMYCIN	0.641759
CPZ	BILE	0.642056
AZIDOTHYMIDINE	RADICICOL	0.642181
PUROMYCIN	RADICICOL	0.643861
SPECTINOMYCIN	IMTB030	0.643889
CPZ	CEFTAZIDIME	0.643904
SULFAMETHIZOLE	VERx	0.64413
CEFSULODIN	VERx	0.644373
CPZ	SDS0.5%/EDTA0.1	0.644587
CPZ	ERYTHROMYCIN	0.644623
CEFOXITIN	PARAQUAT	0.64468
AZIDOTHYMIDINE	CEFACLOR	0.644745
CHIR090	THZ (1hrMIC)	0.645159
ERYTHROMYCIN	SPECTINOMYCIN	0.645363
CPZ	PUROMYCIN	0.645692
ETHIDIUMBROMIDE	PARAQUAT	0.645787
ETHIDIUMBROMIDE	BILE	0.646586
THZ (1hrMIC)	BILE	0.64668
AZITHROMYCIN	THZ (1hrMIC)	0.647126
ACRIFLAVINE	TRICLOSAN	0.647246
CPZ	AZITHROMYCIN	0.647278
AZIDOTHYMIDINE	CEFOXITIN	0.64737
RADICICOL	SPECTINOMYCIN	0.647982
GENTAMICIN	SPECTINOMYCIN	0.648027
CHOLATE	TOBRAMYCIN	0.648182
THZ (1hrMIC)	TRITONX	0.648512
RIF	EMBx	0.649095
PUROMYCIN	BILE	0.649806
CPZ	TAUROCHOLATE	0.650236
CPZ	P218x	0.65043
NALIDIXICACID	VERx	0.650569
TRIMETHOPRIM	VERx	0.651249
AZIDOTHYMIDINE	PARAQUAT	0.651588
CEFSULODIN	SPECTINOMYCIN	0.651866
CHLORAMPHENICOL	CLARYTHROMYCIN	0.65195
SPECTINOMYCIN	TAUROCHOLATE	0.652129
RADICICOL	TAUROCHOLATE	0.652765
CPZ	BACITRACIN	0.652874
PARAQUAT	BILE	0.653354
AZITHROMYCIN	CEFACLOR	0.653416
AMIKACIN	CLOFAZIMINE	0.653577
MTM	VERx	0.65369
DTT	CLARYTHROMYCIN	0.653709
ACRIFLAVINE	SULFAMETHIZOLE	0.654543
CHIR090	RADICICOL	0.654817
CEFACLOR	PUROMYCIN	0.655905
CPZ	AZIDOTHYMIDINE	0.655961
CPZ	ANAEROBIC	0.656221
A22	THZ (1hrMIC)	0.656462
BLEOMYCIN	BILE	0.656733
GLUFOSFOMYCIN	SPECTINOMYCIN	0.656871
CPZ	CIPROFLOXACIN	0.656977
D59	RADICICOL	0.657031
SPECTINOMYCIN	SDS1.0%/EDTA0.5	0.657163
D59	VERx	0.657493
PARAQUAT	TRITONX	0.657578
VERx	TRICLOSAN	0.65779
SPECTINOMYCIN	IMTB041	0.657934
CLOFAZIMINE	CISPLATIN	0.658393
AZIDOTHYMIDINE	CLARYTHROMYCIN	0.658831
CPZ	IMTB004	0.658937
CERULENIN	CPZ	0.659224
ACRIFLAVINE	BACITRACIN	0.659258
THZ (1hrMIC)	NACL	0.659511
CPZ	CALCOFLUOR	0.659824
DIPYRIDYL	PARAQUAT	0.660775
ECONAZOLE	ACRIFLAVINE	0.66092
ECONAZOLE	AZITHROMYCIN	0.661138
CLOFAZIMINE	CLARYTHROMYCIN	0.661663
CEFACLOR	PARAQUAT	0.662404
TOBRAMYCIN	THZ (1hrMIC)	0.66255
AZITHROMYCIN	BILE	0.662653
ACRIFLAVINE	CLARYTHROMYCIN	0.662926
ETHIDIUMBROMIDE	20C	0.663565
VERx	XDR1219_INH	0.663616
CLOFAZIMINE	20C	0.66412
DOXYCYCLINE	THZ (1hrMIC)	0.66451
CEFACLOR	CLARYTHROMYCIN	0.664712
DTT	TRITONX	0.664909
ACRIFLAVINE	CEFTAZIDIME	0.66493
CEFOXITIN	PUROMYCIN	0.665092
TAUROCHOLATE	TRITONX	0.665166
AZITHROMYCIN	RADICICOL	0.665232
PMS	VERx	0.665395
ECONAZOLE	PUROMYCIN	0.665887
TRIMETHOPRIM	THZ (1hrMIC)	0.665923
CPZ	NAM	0.66613
D59	ACRIFLAVINE	0.666176
PARAQUAT	IMTB035	0.666609
ETHIDIUMBROMIDE	TRITONX	0.667223
AZIDOTHYMIDINE	20C	0.667442
CLOFAZIMINE	CHLORAMPHENICOL	0.667517
VERx	20C	0.667563
SPECTINOMYCIN	PH9	0.667679
AZITHROMYCIN	PARAQUAT	0.667717
DOXYCYCLINE	SPECTINOMYCIN	0.667725
SPECTINOMYCIN	SDS0.5%/EDTA0.1	0.667909
CLARYTHROMYCIN	PARAQUAT	0.668091
VERx	SDS	0.66881
CEFOXITIN	CEFSULODIN	0.668862
CERULENIN	SPECTINOMYCIN	0.669104
CLOFAZIMINE	PROPIDIUMIODIDE	0.669356
ACRIFLAVINE	CEFACLOR	0.669369
AZITHROMYCIN	TAUROCHOLATE	0.669695
GENTAMICIN	THZ (1hrMIC)	0.669778
CPZ	ROX	0.670278
CLOFAZIMINE	AZIDOTHYMIDINE	0.670365
D59	PARAQUAT	0.670847
CLOFAZIMINE	NAM	0.670992
CPZ	DOXYCYCLINE	0.671302
ECONAZOLE	BILE	0.671695
DTT	PARAQUAT	0.671735
SPECTINOMYCIN	TRIMETHOPRIM	0.672007
CLOFAZIMINE	ETHIDIUMBROMIDE	0.672755
CEFACLOR	CHIR090	0.67295
CPZ	MINOCYCLINE	0.673377
CLOFAZIMINE	SULFAMETHIZOLE	0.67338
CLOFAZIMINE	BLEOMYCIN	0.673431
CPZ	IMTB030	0.673891
ECONAZOLE	CEFACLOR	0.674174
GENTAMICIN	RADICICOL	0.674389
CHOLATE	THZ (1hrMIC)	0.674457
CEFTAZIDIME	SPECTINOMYCIN	0.675163
MENADIONE	VERx	0.67533
D59	BILE	0.675985
VERx	42C	0.67647
VERx	SDS1.0%/EDTA0.5	0.676476
CHIR090	TAUROCHOLATE	0.676904
VERx	NH4CL	0.67692
ACRIFLAVINE	ERYTHROMYCIN	0.677055
D59	DTT	0.677149
CLARYTHROMYCIN	TRITONX	0.677165
CPZ	SUCCINATE	0.677348
PHLEOMYCIN	THZ (1hrMIC)	0.677437
D59	THZ (1hrMIC)	0.677487
NALIDIXICACID	PARAQUAT	0.677659
ECONAZOLE	CEFOXITIN	0.677856
CPZ	GLUFOSFOMYCIN	0.677963
PARAQUAT	TRIMETHOPRIM	0.678139
IMTB041	VERx	0.678309
CLOFAZIMINE	CPZ	0.678323
RIF	THZ (1hrMIC)	0.678573
CLARYTHROMYCIN	TAUROCHOLATE	0.679187
CPZ	MENADIONE	0.679537
PARAQUAT	SDS1.0%/EDTA0.5	0.679551
D59	ECONAZOLE	0.679674
DIPYRIDYL	BILE	0.680001
DTT	CHIR090	0.68015
D59	AZIDOTHYMIDINE	0.680287
BDQ	VERx	0.68031
AZITHROMYCIN	GENTAMICIN	0.680522
TOBRAMYCIN	NACL	0.680594
CPZ	ECONAZOLE	0.681419
CHIR090	BILE	0.681723
CEFOXITIN	ETHIDIUMBROMIDE	0.681763
BLEOMYCIN	PARAQUAT	0.68192
AZIDOTHYMIDINE	TRITONX	0.681942
CEFTAZIDIME	THZ (1hrMIC)	0.68206
THZ (1hrMIC)	20C	0.682161
GLUFOSFOMYCIN	VERx	0.682455
CLOFAZIMINE	PUROMYCIN	0.682501
SPECTINOMYCIN	KCN	0.682646
MENADIONE	THZ (1hrMIC)	0.682896
CALCOFLUOR	THZ (1hrMIC)	0.682908
SULFAMETHIZOLE	BILE	0.683326
CPZ	PROCAINE	0.683337
ECONAZOLE	ETHIDIUMBROMIDE	0.683427
PARAQUAT	XDR1219_INH	0.683473
CPZ	SDS1.0%/EDTA0.5	0.683475
DIPED	VERx	0.683504
DTT	CEFACLOR	0.683847
PARAQUAT	TAUROCHOLATE	0.684136
IMTB030	THZ (1hrMIC)	0.684283
BACITRACIN	PARAQUAT	0.684442
CHIR090	CLARYTHROMYCIN	0.684956
CHLORAMPHENICOL	RADICICOL	0.685043
CPZ	FUSIDICACID	0.685068
SULFAMETHIZOLE	THZ (1hrMIC)	0.685286
PARAQUAT	TRICLOSAN	0.685464
PARAQUAT	PMS	0.685711
CPZ	NORFLOXACIN	0.685866
DTT	20C	0.685898
ECONAZOLE	SULFAMETHIZOLE	0.686335
TAUROCHOLATE	IMTB030	0.686345
CLARYTHROMYCIN	LZDx	0.686435
D59	CHIR090	0.686878
D59	CLARYTHROMYCIN	0.687173
ETHIDIUMBROMIDE	GENTAMICIN	0.687348
CPZ	STARVATION	0.68749
ECONAZOLE	MINOCYCLINE	0.68768
ACRIFLAVINE	NALIDIXICACID	0.687784
PARAQUAT	PHLEOMYCIN	0.687948
DTT	PUROMYCIN	0.688065
CPZ	CECROPINB	0.688413
CPZ	PROPIDIUMIODIDE	0.688452
CPZ	DTT	0.688488
DTT	SULFAMETHIZOLE	0.688694
GENTAMICIN	BILE	0.688882
CLOFAZIMINE	NOVOBIOCIN	0.68907
PARAQUAT	PROCAINE	0.689342
SPECTINOMYCIN	IMTB012	0.689396
CHLORAMPHENICOL	ETHIDIUMBROMIDE	0.689747
20C	BILE	0.689802
VERx	PH9	0.689929
ERYTHROMYCIN	THZ (1hrMIC)	0.689929
DTT	ACRIFLAVINE	0.690504
PROCAINE	SULFAMETHIZOLE	0.691146
AZITHROMYCIN	20C	0.691474
CPZ	IMTB012	0.691631
CPZ	HYDROXYUREA	0.691886
CALCOFLUOR	CISPLATIN	0.691905
CEFOXITIN	SPECTINOMYCIN	0.691907
MENADIONE	CLARYTHROMYCIN	0.692017
PUROMYCIN	20C	0.692079
CERULENIN	PARAQUAT	0.692164
CPZ	PROCEPT 6778	0.692349
CPZ	Kanamycin	0.692431
RADICICOL	VERx	0.692696
DIPYRIDYL	THZ (1hrMIC)	0.692746
D59	BDQ	0.692751
ACRIFLAVINE	RADICICOL	0.692862
NORFLOXACIN	VERx	0.693024
CPZ	DAPx	0.693117
ETHIDIUMBROMIDE	SULFAMETHIZOLE	0.693235
RADICICOL	IMTB035	0.693274
ECONAZOLE	CHIR090	0.694014
GENTAMICIN	PUROMYCIN	0.694066
FUSIDICACID	PARAQUAT	0.694075
CISPLATIN	THZ (1hrMIC)	0.694134
AZIDOTHYMIDINE	CHLORAMPHENICOL	0.694305
TOBRAMYCIN	P218x	0.694448
ECONAZOLE	THZ (1hrMIC)	0.694513
CHLORAMPHENICOL	BILE	0.694784
CAP	CPZ	0.694802
CEFTAZIDIME	PARAQUAT	0.694889
NALIDIXICACID	THZ (1hrMIC)	0.695196
CLOFAZIMINE	BILE	0.695324
CLOFAZIMINE	NALIDIXICACID	0.695414
BILE	TRITONX	0.695541
CEFSULODIN	BILE	0.695595
CEFACLOR	BILE	0.696079
RADICICOL	SULFAMETHIZOLE	0.696373
PZA	VERx	0.696704
CLARYTHROMYCIN	BILE	0.696791
BLEOMYCIN	CEFACLOR	0.69696
CLOFAZIMINE	CIPROFLOXACIN	0.697179
CEFACLOR	TAUROCHOLATE	0.697189
CPZ	NOVOBIOCIN	0.697448
MENADIONE	SULFAMETHIZOLE	0.697458
CALCOFLUOR	TOBRAMYCIN	0.6976
MENADIONE	CEFOXITIN	0.697729
CLOFAZIMINE	ACRIFLAVINE	0.697942
CLOFAZIMINE	DTT	0.697957
PHLEOMYCIN	VERx	0.69803
CPZ	TET	0.698058
CLOFAZIMINE	TRICLOSAN	0.698183
CEFSULODIN	TAUROCHOLATE	0.698668
DTT	AZITHROMYCIN	0.698882
AZIDOTHYMIDINE	GENTAMICIN	0.69909
PUROMYCIN	SULFAMETHIZOLE	0.699124
AZIDOTHYMIDINE	ERYTHROMYCIN	0.699129
CEFACLOR	GENTAMICIN	0.699292
DTT	VERx	0.699341
AZIDOTHYMIDINE	SULFAMETHIZOLE	0.699823
PROCAINE	SPECTINOMYCIN	0.69983
AZIDOTHYMIDINE	BILE	0.700105
IMTB035	BILE	0.700107
ERYTHROMYCIN	PARAQUAT	0.70039
CEFSULODIN	PARAQUAT	0.700737
DTT	BILE	0.70103
DIPYRIDYL	CEFACLOR	0.701113
D109	CPZ	0.701158
CPZ	PMS	0.701441
A22	CALCOFLUOR	0.701568
CLOFAZIMINE	IMTB044	0.701819
CLOFAZIMINE	MINOCYCLINE	0.701833
AZITHROMYCIN	TRITONX	0.701938
CLOFAZIMINE	NACL	0.702219
CEFSULODIN	CLARYTHROMYCIN	0.702386
CLOFAZIMINE	FUSIDICACID	0.702449
CHLORAMPHENICOL	THZ (1hrMIC)	0.702587
CEFACLOR	20C	0.702631
CLARYTHROMYCIN	IMTB035	0.702702
PHLEOMYCIN	BILE	0.702803
SPECTINOMYCIN	PH8	0.702948
CLOFAZIMINE	PHLEOMYCIN	0.703273
IMTB035	THZ (1hrMIC)	0.703387
CEFACLOR	CEFOXITIN	0.703412
D59	CEFACLOR	0.703641
CPZ	PH8	0.703722
TET	VERx	0.703805
ACRIFLAVINE	PH9	0.704029
D59	CHLORAMPHENICOL	0.7041
MENADIONE	CHLORAMPHENICOL	0.704652
VERx	MALTOSE	0.704769
PARAQUAT	PROPIDIUMIODIDE	0.705001
RADICICOL	BILE	0.705062
CEFOXITIN	TAUROCHOLATE	0.705175
SPECTINOMYCIN	IMTB032	0.705319
CEFACLOR	TRITONX	0.705391
D59	IMTB035	0.705536
ETHIDIUMBROMIDE	IMTB032	0.706018
CIPROFLOXACIN	PARAQUAT	0.706959
HYDROXYUREA	THZ (1hrMIC)	0.706998
CLARYTHROMYCIN	ETHIDIUMBROMIDE	0.707082
ECONAZOLE	20C	0.707297
CLARYTHROMYCIN	XDR1219_RIF	0.707365
MINOCYCLINE	PARAQUAT	0.707692
DTT	THZ (1hrMIC)	0.707814
D59	TAUROCHOLATE	0.708201
CEFACLOR	PHLEOMYCIN	0.708397
PARAQUAT	IMTB030	0.708486
CLARYTHROMYCIN	DOXYCYCLINE	0.708693
ERYTHROMYCIN	RADICICOL	0.708844
CLARYTHROMYCIN	ERYTHROMYCIN	0.709374
THZ (1hrMIC)	XDR1219_RIF	0.709527
ECONAZOLE	TRITONX	0.709654
SPECTINOMYCIN	IMTB007	0.710106
BACITRACIN	ETHIDIUMBROMIDE	0.710172
CEFACLOR	MINOCYCLINE	0.710198
BACITRACIN	BLEOMYCIN	0.710424
D111891	SPECTINOMYCIN	0.710505
PROPIDIUMIODIDE	SULFAMETHIZOLE	0.710568
CPZ	IMTB006	0.710622
CEFTAZIDIME	RADICICOL	0.711021
DIPYRIDYL	RADICICOL	0.711096
CHLORAMPHENICOL	SULFAMETHIZOLE	0.711191
PUROMYCIN	TRITONX	0.711398
ECONAZOLE	PROPIDIUMIODIDE	0.711488
IMTB032	THZ (1hrMIC)	0.711582
DELx	VERx	0.711711
D241	TOBRAMYCIN	0.711746
D109	TOBRAMYCIN	0.711773
CLARYTHROMYCIN	20C	0.711916
CLOFAZIMINE	P218x	0.711955
SPECTINOMYCIN	Kanamycin	0.711988
CEFOXITIN	BILE	0.712099
AZITHROMYCIN	CHLORAMPHENICOL	0.712147
MINOCYCLINE	BILE	0.712724
D241	CPZ	0.712822
CLOFAZIMINE	TRITONX	0.713254
CLARYTHROMYCIN	XDR1219_INH	0.713387
CPZ	SULFAMONOMETHOXINE	0.713477
ECONAZOLE	TAUROCHOLATE	0.713837
TAUROCHOLATE	BILE	0.713889
CPZ	IMTB032	0.713924
CLARYTHROMYCIN	PUROMYCIN	0.714034
FUSIDICACID	RADICICOL	0.714258
D241	NACL	0.714473
IMTB012	THZ (1hrMIC)	0.714648
NORFLOXACIN	THZ (1hrMIC)	0.714696
CEFSULODIN	RADICICOL	0.714733
CHIR090	TRITONX	0.714872
AZITHROMYCIN	CLARYTHROMYCIN	0.714954
CPZ	ETHIDIUMBROMIDE	0.715053
MINOCYCLINE	THZ (1hrMIC)	0.715103
BLEOMYCIN	VERx	0.715111
ECONAZOLE	BLEOMYCIN	0.715213
GSNO/CFZ	BDQ	0.715305
CEFOXITIN	PROCAINE	0.715325
D109	D241	0.715511
CEFACLOR	FUSIDICACID	0.715625
CPZ	IMTB036	0.71567
ECONAZOLE	CLARYTHROMYCIN	0.715786
THZ (1hrMIC)	XDR1219_INH	0.715797
CHIR090	20C	0.715858
EGCG	VERx	0.715904
AZIDOTHYMIDINE	TOBRAMYCIN	0.715916
CEFOXITIN	DOXYCYCLINE	0.716049
DEFEROXAMINE	CEFOXITIN	0.71632
DIPED	SPECTINOMYCIN	0.716459
FUSIDICACID	20C	0.716678
DTT	GENTAMICIN	0.716945
CPZ	42C	0.717193
CLOFAZIMINE	TRIMETHOPRIM	0.717578
DEFEROXAMINE	SPECTINOMYCIN	0.717692
BZA	VERx	0.717704
AZIDOTHYMIDINE	CEFTAZIDIME	0.718203
BLEOMYCIN	THZ (1hrMIC)	0.718228
ETHIDIUMBROMIDE	TRICLOSAN	0.718414
PARAQUAT	PH9	0.718432
CHOLATE	CLARYTHROMYCIN	0.718656
DOXORUBICIN	VERx	0.718704
CEFACLOR	CHLORAMPHENICOL	0.719114
CEFOXITIN	CLARYTHROMYCIN	0.719259
IMTB004	VERx	0.71933
CISPLATIN	TOBRAMYCIN	0.719359
CEFOXITIN	ERYTHROMYCIN	0.719383
MENADIONE	PARAQUAT	0.719389
CLOFAZIMINE	ERYTHROMYCIN	0.719474
ECONAZOLE	CIPROFLOXACIN	0.719552
AZIDOTHYMIDINE	PHLEOMYCIN	0.719669
DTT	NALIDIXICACID	0.719903
ECONAZOLE	CHLORAMPHENICOL	0.720043
DTT	IMTB035	0.720208
DOXYCYCLINE	RADICICOL	0.720284
ACRIFLAVINE	TOBRAMYCIN	0.720299
BACITRACIN	BILE	0.720313
TOBRAMYCIN	STARVATION	0.720355
ECONAZOLE	GENTAMICIN	0.720925
D59	IMTB030	0.720984
CHIR090	CHLORAMPHENICOL	0.721088
RADICICOL	TOBRAMYCIN	0.721153
SULFAMETHIZOLE	20C	0.721171
CHLORAMPHENICOL	TAUROCHOLATE	0.721225
CLOFAZIMINE	SULFAMONOMETHOXINE	0.721357
BICYCLOMYCIN	SPECTINOMYCIN	0.721387
BLEOMYCIN	RADICICOL	0.721499
CPZ	DEFEROXAMINE	0.721937
DEFEROXAMINE	VERx	0.721957
DTT	CHLORAMPHENICOL	0.722166
CPZ	XDR1219_RIF	0.722182
SULFAMONOMETHOXINE	BILE	0.722186
CHLORAMPHENICOL	PUROMYCIN	0.722238
CLARYTHROMYCIN	NH4CL	0.722288
D241	CHOLATE	0.722357
CLARYTHROMYCIN	BDQ	0.722381
BACITRACIN	PUROMYCIN	0.72244
AMIKACIN	PA824	0.722458
A22	HYDROXYUREA	0.722549
CERULENIN	BILE	0.722563
DEFEROXAMINE	PARAQUAT	0.722635
HYDROXYUREA	SPECTINOMYCIN	0.722727
CEFOXITIN	PH9	0.722803
D59	20C	0.722818
CEFOXITIN	TRITONX	0.723158
AZITHROMYCIN	SULFAMETHIZOLE	0.723161
PROCEPT 6778	TOBRAMYCIN	0.723379
AZITHROMYCIN	CEFOXITIN	0.723888
CEFOXITIN	CEFTAZIDIME	0.723914
PROPIDIUMIODIDE	THZ (1hrMIC)	0.724004
CIPROFLOXACIN	20C	0.724013
PUROMYCIN	IMTB032	0.724348
CEFACLOR	RADICICOL	0.724413
CEFOXITIN	XDR1219_RIF	0.724477
CCCP	VERx	0.724499
THZ (1hrMIC)	SDS1.0%/EDTA0.5	0.72457
GENTAMICIN	PHLEOMYCIN	0.724834
CEFTAZIDIME	CLARYTHROMYCIN	0.725049
CEFACLOR	NALIDIXICACID	0.725097
CPZ	DIPED	0.725302
RADICICOL	IMTB030	0.725368
DIPED	CLARYTHROMYCIN	0.725452
ETHIDIUMBROMIDE	PHLEOMYCIN	0.725551
THZ (1hrMIC)	TRICLOSAN	0.725858
IMTB044	VERx	0.725877
CLOFAZIMINE	IMTB030	0.726423
PROCAINE	THZ (1hrMIC)	0.726424
AMIKACIN	RADICICOL	0.726757
CLOFAZIMINE	ANAEROBIC	0.72682
D59	SDS1.0%/EDTA0.5	0.726859
TRIMETHOPRIM	TRICLOSAN	0.727024
MINOCYCLINE	TAUROCHOLATE	0.727057
CLOFAZIMINE	TOBRAMYCIN	0.727255
FUSIDICACID	THZ (1hrMIC)	0.727395
CHIR090	SULFAMETHIZOLE	0.727415
CEFACLOR	ERYTHROMYCIN	0.727509
RADICICOL	TRICLOSAN	0.727522
MINOCYCLINE	RADICICOL	0.727583
CLOFAZIMINE	SDS0.5%/EDTA0.1	0.727766
TRIMETHOPRIM	BILE	0.727841
THZ (1hrMIC)	P218x	0.727854
D59	CEFOXITIN	0.728015
CEFOXITIN	CHIR090	0.728613
CEFACLOR	PROPIDIUMIODIDE	0.728789
NACL	NH4CL	0.728984
PARAQUAT	IMTB032	0.729204
D59	FUSIDICACID	0.729381
ERYTHROMYCIN	ETHIDIUMBROMIDE	0.729438
SPECTINOMYCIN	BDQ	0.729518
GENTAMICIN	SDS1.0%/EDTA0.5	0.729541
DTT	MINOCYCLINE	0.729611
ECONAZOLE	IMTB035	0.72965
CPZ	PH9	0.729866
OXACILLIN	SPECTINOMYCIN	0.729896
MENADIONE	TAUROCHOLATE	0.729964
DIPED	CEFOXITIN	0.730245
D59	SULFAMETHIZOLE	0.730296
CLOFAZIMINE	VERx	0.730403
D59	ETHIDIUMBROMIDE	0.730819
CECROPINB	VERx	0.730833
CHLORAMPHENICOL	20C	0.730856
MENADIONE	RADICICOL	0.731304
PHLEOMYCIN	PUROMYCIN	0.731388
DOXYCYCLINE	ERYTHROMYCIN	0.731401
PHLEOMYCIN	TAUROCHOLATE	0.731713
PUROMYCIN	TRICLOSAN	0.731784
PHLEOMYCIN	RADICICOL	0.731843
SPECTINOMYCIN	HIGHCOPPER	0.732131
D241	CISPLATIN	0.73214
VERx	PH8	0.732146
SPECTINOMYCIN	NOREPINEPHRINE	0.732239
CLARYTHROMYCIN	PHLEOMYCIN	0.73224
DTT	ETHIDIUMBROMIDE	0.732338
D59	NOVOBIOCIN	0.732387
CIPROFLOXACIN	BILE	0.732419
FUSIDICACID	PHLEOMYCIN	0.732539
CLOTRIMAZOLE	SPECTINOMYCIN	0.73255
ETHIDIUMBROMIDE	NALIDIXICACID	0.732606
DIPYRIDYL	ECONAZOLE	0.732646
AZITHROMYCIN	CEFTAZIDIME	0.732738
PYOCYANIN	VERx	0.732754
CAP	VERx	0.732886
D241	THZ (1hrMIC)	0.733096
CPZ	BDQ	0.733167
FUSIDICACID	SULFAMETHIZOLE	0.733188
D59	AZITHROMYCIN	0.733239
CLOFAZIMINE	PROCEPT 6778	0.733302
CLOFAZIMINE	PH9	0.733361
D59	DIPYRIDYL	0.733426
DIPYRIDYL	CHLORAMPHENICOL	0.733496
DTT	CIPROFLOXACIN	0.733563
CHIR090	GENTAMICIN	0.734276
CLOFAZIMINE	CHOLATE	0.734287
A22	CLARYTHROMYCIN	0.734368
CHLORAMPHENICOL	CIPROFLOXACIN	0.73444
MENADIONE	TRITONX	0.734462
CEFOXITIN	CHLORAMPHENICOL	0.734474
D109	CHOLATE	0.734484
CLOFAZIMINE	CEFOXITIN	0.734621
A22	PARAQUAT	0.734642
CLOFAZIMINE	DOXYCYCLINE	0.734659
VERx	XDR1219_RIF	0.734815
SULFAMETHIZOLE	IMTB035	0.734981
SDS1.0%/EDTA0.5	TRITONX	0.735104
TOBRAMYCIN	NH4CL	0.735359
BLEOMYCIN	TRITONX	0.73545
SPECTINOMYCIN	NACL	0.735752
CLARYTHROMYCIN	NALIDIXICACID	0.735833
PROPIDIUMIODIDE	RADICICOL	0.735834
CEFACLOR	IMTB030	0.735838
FUSIDICACID	BILE	0.735932
THZ (1hrMIC)	PH9	0.736032
NORFLOXACIN	PARAQUAT	0.73613
SPECTINOMYCIN	IMTB042	0.73621
D59	GENTAMICIN	0.736215
CEFACLOR	SULFAMETHIZOLE	0.73642
DTT	CEFSULODIN	0.736477
MENADIONE	ERYTHROMYCIN	0.736717
CEFACLOR	CEFSULODIN	0.736803
CHLORAMPHENICOL	TRITONX	0.737026
5-CL-PZA	CLOFAZIMINE	0.73725
BILE	SDS1.0%/EDTA0.5	0.737429
CPZ	IMTB041	0.737527
AZITHROMYCIN	IMTB032	0.737661
CERULENIN	THZ (1hrMIC)	0.737825
PROPIDIUMIODIDE	BILE	0.738069
NORFLOXACIN	SULFAMETHIZOLE	0.738219
CLOFAZIMINE	CEFTAZIDIME	0.738266
IMTB004	THZ (1hrMIC)	0.738448
TAUROCHOLATE	PH9	0.738454
AZITHROMYCIN	PHLEOMYCIN	0.738635
TOBRAMYCIN	IMTB036	0.739089
ERYTHROMYCIN	TAUROCHOLATE	0.739146
ECONAZOLE	BACITRACIN	0.739211
CPZ	BICYCLOMYCIN	0.73924
NAM	TOBRAMYCIN	0.739244
CEFTAZIDIME	ETHIDIUMBROMIDE	0.739262
AZITHROMYCIN	NALIDIXICACID	0.739294
GSNO/CFZ	IMTB029	0.739308
D109	NACL	0.739373
CHLORAMPHENICOL	PROPIDIUMIODIDE	0.739516
PARAQUAT	BDQ	0.739812
AZIDOTHYMIDINE	NALIDIXICACID	0.739993
CALCOFLUOR	EPINEPHRINE	0.740155
CLOFAZIMINE	ECONAZOLE	0.740467
CLARYTHROMYCIN	TRIMETHOPRIM	0.740537
DTT	FUSIDICACID	0.740558
PROPIDIUMIODIDE	20C	0.740615
IMTB029	VERx	0.740931
CLOFAZIMINE	GENTAMICIN	0.740961
RADICICOL	XDR1219_INH	0.741169
ECONAZOLE	SULFAMONOMETHOXINE	0.741203
CLARYTHROMYCIN	IMTB032	0.741308
CEFACLOR	CEFTAZIDIME	0.741407
PMS	THZ (1hrMIC)	0.741455
DIPYRIDYL	DTT	0.741484
BACITRACIN	CEFACLOR	0.741512
RADICICOL	TRITONX	0.741516
CLOFAZIMINE	RADICICOL	0.741532
CPZ	IMTB044	0.741629
CLOFAZIMINE	CECROPINB	0.741814
MENADIONE	BILE	0.741938
RADICICOL	BDQ	0.742032
MINOCYCLINE	20C	0.742091
ACRIFLAVINE	CHIR090	0.742335
CLOFAZIMINE	SDS1.0%/EDTA0.5	0.742413
AZIDOTHYMIDINE	TRICLOSAN	0.742645
AZIDOTHYMIDINE	XDR1219_RIF	0.742838
DTT	AZIDOTHYMIDINE	0.742889
NITROFURANTOIN	VERx	0.742945
D59	IMTB004	0.742962
CEFOXITIN	IMTB030	0.743036
CPZ	DIBUCAINE	0.743128
CEFOXITIN	PHLEOMYCIN	0.743416
CEFACLOR	SULFAMONOMETHOXINE	0.743532
CEFACLOR	TRICLOSAN	0.743576
CLARYTHROMYCIN	NORFLOXACIN	0.743645
THZ (1hrMIC)	DAPx	0.743744
SPECTINOMYCIN	LZDx	0.744148
D59	PUROMYCIN	0.74422
D59	CISPLATIN	0.744254
CHIR090	IMTB032	0.744273
CEFOXITIN	TRIMETHOPRIM	0.74434
NALIDIXICACID	PUROMYCIN	0.744357
CLARYTHROMYCIN	MALTOSE	0.744445
CPZ	LZDx	0.744683
CLOFAZIMINE	A22	0.744793
D59	NALIDIXICACID	0.744868
CPZ	PBTZ169x	0.744877
CEFOXITIN	IMTB035	0.744921
BLEOMYCIN	CHLORAMPHENICOL	0.744953
VERx	ANAEROBIC	0.745009
MINOCYCLINE	SULFAMETHIZOLE	0.745038
ECONAZOLE	SDS1.0%/EDTA0.5	0.745055
CEFACLOR	CIPROFLOXACIN	0.745226
D59	TRITONX	0.745428
ACRIFLAVINE	42C	0.745518
AMP	VERx	0.745609
SPECTINOMYCIN	XDR1221_INH	0.745754
CLOFAZIMINE	CEFACLOR	0.745985
BLEOMYCIN	20C	0.746009
BLEOMYCIN	PHLEOMYCIN	0.74605
PROPIDIUMIODIDE	NH4CL	0.746152
CEFACLOR	IMTB035	0.746161
CPZ	IMTB027	0.74628
D59	TRICLOSAN	0.746382
DEFEROXAMINE	PH9	0.746511
GENTAMICIN	PROPIDIUMIODIDE	0.746645
CEFOXITIN	MINOCYCLINE	0.746795
NALIDIXICACID	BILE	0.746868
CPZ	PH10	0.746882
THZ (1hrMIC)	PH8	0.746917
CERULENIN	CLOFAZIMINE	0.746945
D59	ERYTHROMYCIN	0.746956
NORFLOXACIN	RADICICOL	0.747051
PARAQUAT	XDR1219_RIF	0.747062
D59	XDR1219_INH	0.747394
BICYCLOMYCIN	SULFAMONOMETHOXINE	0.747488
DTT	RADICICOL	0.747549
CALCOFLUOR	NACL	0.747565
AZITHROMYCIN	BACITRACIN	0.747814
AMP	SPECTINOMYCIN	0.747823
CLOFAZIMINE	THZ (1hrMIC)	0.747886
CEPHALEXIN	THZ (1hrMIC)	0.747933
TOBRAMYCIN	DAPx	0.74804
D241	ACRIFLAVINE	0.748083
CPZ	IMTB026	0.748119
MINOCYCLINE	TRITONX	0.748125
D59	TRIMETHOPRIM	0.748231
CEFTAZIDIME	PHLEOMYCIN	0.748314
CISPLATIN	CLARYTHROMYCIN	0.74833
CEFACLOR	PMS	0.748431
CEFACLOR	XDR1219_INH	0.748448
D59	PH9	0.748568
CEFTAZIDIME	PUROMYCIN	0.748582
DOXYCYCLINE	TAUROCHOLATE	0.748879
BLEOMYCIN	GENTAMICIN	0.748938
D241	AZIDOTHYMIDINE	0.749042
DIPED	PARAQUAT	0.749127
CEFACLOR	DOXYCYCLINE	0.749228
ECONAZOLE	RADICICOL	0.749268
BLEOMYCIN	SULFAMETHIZOLE	0.749682
EDTA	VERx	0.74985
PARAQUAT	SULFAMONOMETHOXINE	0.750208
DTT	SDS1.0%/EDTA0.5	0.750235
PUROMYCIN	XDR1219_RIF	0.750362
AMP	CPZ	0.750408
D59	XDR1219_RIF	0.750445
D59	PMS	0.750493
DTT	ERYTHROMYCIN	0.750615
CHLORAMPHENICOL	GENTAMICIN	0.750675
TAUROCHOLATE	IMTB035	0.750732
RADICICOL	SULFAMONOMETHOXINE	0.750736
PROCEPT 6778	CLARYTHROMYCIN	0.75076
AZITHROMYCIN	PH9	0.750858
20C	SDS1.0%/EDTA0.5	0.750873
GENTAMICIN	TRITONX	0.750884
DTT	PROPIDIUMIODIDE	0.750903
EGTA	VERx	0.751119
PARAQUAT	PH8	0.751446
DOXYCYCLINE	TRICLOSAN	0.751583
D241	A22	0.751593
FUSIDICACID	TRITONX	0.751607
D59	CEFSULODIN	0.751801
PHLEOMYCIN	SULFAMETHIZOLE	0.751827
CERULENIN	CEFACLOR	0.751904
MENADIONE	IMTB030	0.752019
ECONAZOLE	NOVOBIOCIN	0.752031
CHLORAMPHENICOL	SDS1.0%/EDTA0.5	0.752073
DTT	BLEOMYCIN	0.752076
CEFTAZIDIME	TAUROCHOLATE	0.752254
RIF	TOBRAMYCIN	0.752318
PARAQUAT	Kanamycin	0.752507
AZIDOTHYMIDINE	IMTB032	0.752529
CLOFAZIMINE	MALTOSE	0.752547
BILE	SDS0.5%/EDTA0.1	0.752856
SULFAMETHIZOLE	XDR1219_INH	0.752944
CEFOXITIN	XDR1219_INH	0.753022
D59	DOXYCYCLINE	0.753029
GENTAMICIN	TRICLOSAN	0.753048
AZITHROMYCIN	TRICLOSAN	0.753089
DOXYCYCLINE	PARAQUAT	0.753161
NALIDIXICACID	RADICICOL	0.753193
DEFEROXAMINE	RADICICOL	0.753366
5-CL-PZA	CPZ	0.753604
CLOFAZIMINE	EDTA	0.753674
AZIDOTHYMIDINE	PH9	0.753863
SPECTINOMYCIN	TRS_OFX_resistant	0.753874
CEFTAZIDIME	CHIR090	0.754092
GENTAMICIN	MINOCYCLINE	0.754129
CEFSULODIN	ERYTHROMYCIN	0.754168
CLOFAZIMINE	IMTB035	0.754305
CLOFAZIMINE	STARVATION	0.754626
DEOXYCHOLATE	THZ (1hrMIC)	0.754685
CLARYTHROMYCIN	GENTAMICIN	0.754742
TRIMETHOPRIM	20C	0.754787
CLARYTHROMYCIN	DEOXYCHOLATE	0.754899
VERx	KCN	0.755279
THZ (1hrMIC)	42C	0.755365
SPECTINOMYCIN	HIGHNICKEL	0.755566
ACRIFLAVINE	IMTB007	0.755605
CLOFAZIMINE	EPINEPHRINE	0.755753
CHIR090	ERYTHROMYCIN	0.755791
PROCEPT 6778	SPECTINOMYCIN	0.756016
CLARYTHROMYCIN	PROCAINE	0.756194
DTT	TRIMETHOPRIM	0.756379
PARAQUAT	42C	0.756479
PARAQUAT	EPINEPHRINE	0.756486
PROCEPT 6778	PARAQUAT	0.756605
CERULENIN	VERx	0.756716
ETHIDIUMBROMIDE	IMTB004	0.756903
SULFAMONOMETHOXINE	TRITONX	0.756924
NORFLOXACIN	TAUROCHOLATE	0.756951
PROCAINE	RADICICOL	0.756954
ERYTHROMYCIN	TRICLOSAN	0.756991
TOBRAMYCIN	BDQ	0.757044
PARAQUAT	IMTB012	0.757084
D59	CIPROFLOXACIN	0.757137
ERYTHROMYCIN	SULFAMETHIZOLE	0.757225
MENADIONE	GENTAMICIN	0.757626
BLEOMYCIN	TRICLOSAN	0.757636
TRICLOSAN	BILE	0.757973
CIPROFLOXACIN	RADICICOL	0.758039
PROCEPT 6778	CALCOFLUOR	0.758209
CLOFAZIMINE	PMS	0.758427
CEFOXITIN	IMTB032	0.758453
BLEOMYCIN	TAUROCHOLATE	0.758469
CLARYTHROMYCIN	STARVATION	0.758473
SULFAMETHIZOLE	TRIMETHOPRIM	0.758498
ACRIFLAVINE	PH8	0.758501
DIPYRIDYL	MENADIONE	0.75851
NAM	THZ (1hrMIC)	0.758704
BACITRACIN	CHIR090	0.758819
CAP	SPECTINOMYCIN	0.759041
D241	PROCEPT 6778	0.759069
PARAQUAT	IMTB042	0.759088
PROCAINE	TAUROCHOLATE	0.759203
DIPYRIDYL	TRITONX	0.759307
SULFAMETHIZOLE	TRITONX	0.75933
CLOFAZIMINE	NH4CL	0.759411
CALCOFLUOR	P218x	0.759436
AZITHROMYCIN	XDR1219_RIF	0.759479
D59	BLEOMYCIN	0.759788
CISPLATIN	PARAQUAT	0.759801
DTT	IMTB032	0.759847
5-CL-PZA	TOBRAMYCIN	0.759868
CLARYTHROMYCIN	TRICLOSAN	0.759991
VERx	SMXx	0.760107
CHLORAMPHENICOL	KCN	0.760133
CIPROFLOXACIN	CLARYTHROMYCIN	0.760197
GENTAMICIN	20C	0.760325
CPZ	NH4CL	0.76036
CALCOFLUOR	IMTB006	0.760463
SULFAMETHIZOLE	PH8	0.76054
ECONAZOLE	CEFSULODIN	0.760599
CPZ	16C	0.760694
PROCAINE	PH9	0.760863
PROCEPT 6776	CLARYTHROMYCIN	0.760943
D241	P218x	0.76135
GENTAMICIN	GLUFOSFOMYCIN	0.761479
TAUROCHOLATE	TRIMETHOPRIM	0.761493
CIPROFLOXACIN	GENTAMICIN	0.761554
DIPED	THZ (1hrMIC)	0.761617
ECONAZOLE	KCN	0.761646
CLARYTHROMYCIN	PH8	0.761672
CHIR090	NALIDIXICACID	0.761725
DOXYCYCLINE	SULFAMETHIZOLE	0.761732
CIPROFLOXACIN	THZ (1hrMIC)	0.761855
TOBRAMYCIN	MALTOSE	0.762038
CIPROFLOXACIN	TRITONX	0.762188
CIPROFLOXACIN	SULFAMETHIZOLE	0.762248
DEFEROXAMINE	CLARYTHROMYCIN	0.762315
ECONAZOLE	NALIDIXICACID	0.762363
D59	KCN	0.762425
A22	RADICICOL	0.762459
D59	PHLEOMYCIN	0.762483
IMTB030	XDR1219_RIF	0.762716
A22	SPECTINOMYCIN	0.76272
CHLORAMPHENICOL	TRIMETHOPRIM	0.762776
IMTB030	TRITONX	0.762836
DIBUCAINE	VERx	0.762989
IMTB035	20C	0.76324
CCCP	SPECTINOMYCIN	0.763299
CISPLATIN	HYDROXYUREA	0.763451
PARAQUAT	TOBRAMYCIN	0.763626
BICYCLOMYCIN	ANAEROBIC	0.763633
DIPYRIDYL	20C	0.763671
VERx	XDR1221	0.763792
ERYTHROMYCIN	PUROMYCIN	0.764144
TOBRAMYCIN	EPINEPHRINE	0.764205
CPZ	XDR1221_INH	0.764315
CLOFAZIMINE	TAUROCHOLATE	0.764324
CLARYTHROMYCIN	SDS1.0%/EDTA0.5	0.764427
PMS	SULFAMETHIZOLE	0.764539
D241	BDQ	0.764605
CPZ	RIFP	0.764728
D59	RIFP	0.764756
MENADIONE	TRICLOSAN	0.764821
PARAQUAT	P218x	0.764859
DTT	CECROPINB	0.76487
MENADIONE	PH9	0.764873
IMTB035	TRITONX	0.764878
CECROPINB	PARAQUAT	0.765023
VERx	PBTZ169x	0.765093
AZIDOTHYMIDINE	PH8	0.765207
PROPIDIUMIODIDE	PH9	0.765231
CLOFAZIMINE	IMTB027	0.765278
TUNICAMYCIN	VERx	0.765569
TAUROCHOLATE	IMTB004	0.765635
CERULENIN	RADICICOL	0.765656
CLARYTHROMYCIN	SULFAMETHIZOLE	0.76594
PROCEPT 6776	SPECTINOMYCIN	0.766037
ECONAZOLE	FUSIDICACID	0.766087
CHLORAMPHENICOL	FUSIDICACID	0.766147
MENADIONE	CEFACLOR	0.766168
CPZ	KCN	0.766194
D109	PROCEPT 6778	0.76624
PUROMYCIN	PH9	0.766633
PHLEOMYCIN	SDS1.0%/EDTA0.5	0.766664
D59	CERULENIN	0.766727
CEFOXITIN	DEOXYCHOLATE	0.766833
PHLEOMYCIN	IMTB035	0.76694
ANAEROBIC	BILE	0.766975
SPECTINOMYCIN	IMTB004	0.76704
NAM	CALCOFLUOR	0.767058
CPZ	DEOXYCHOLATE	0.767332
SULFAMETHIZOLE	SDS1.0%/EDTA0.5	0.767355
ROX	PARAQUAT	0.767399
GENTAMICIN	KCN	0.767515
CLARYTHROMYCIN	P218x	0.767638
CEFOXITIN	PH8	0.767682
DTT	CEFTAZIDIME	0.767693
DIPYRIDYL	SULFAMETHIZOLE	0.767838
ECONAZOLE	VERx	0.767918
CHLORAMPHENICOL	IMTB032	0.767921
CALCOFLUOR	SPECTINOMYCIN	0.767977
ACRIFLAVINE	PUROMYCIN	0.768338
ROX	BILE	0.768478
CPZ	PROCEPT 6776	0.768603
D109	AZIDOTHYMIDINE	0.768854
TOBRAMYCIN	XDR1219	0.768867
THZ (1hrMIC)	EPINEPHRINE	0.769017
CECROPINB	BILE	0.769024
GENTAMICIN	XDR1219_INH	0.769031
CLARYTHROMYCIN	MINOCYCLINE	0.769064
CPZ	IMTB007	0.769085
PARAQUAT	ANAEROBIC	0.769274
IMTB006	THZ (1hrMIC)	0.769325
THZ (1hrMIC)	STARVATION	0.769462
CHIR090	PHLEOMYCIN	0.769616
NALIDIXICACID	TAUROCHOLATE	0.769664
NORFLOXACIN	BILE	0.769838
D59	MINOCYCLINE	0.769983
PA-21	SPECTINOMYCIN	0.770059
SULFAMETHIZOLE	PH9	0.770114
CLARYTHROMYCIN	IMTB030	0.770241
GSNO/CFZ	AZIDOTHYMIDINE	0.770274
D241	ETHIDIUMBROMIDE	0.770368
DIPYRIDYL	CLARYTHROMYCIN	0.770388
MENADIONE	20C	0.770466
DTT	CEFOXITIN	0.770661
CLARYTHROMYCIN	IMTB036	0.77074
BILE	XDR1219_INH	0.77074
CLOFAZIMINE	GLUFOSFOMYCIN	0.770805
D241	CEFOXITIN	0.770908
CLOFAZIMINE	DIPYRIDYL	0.770985
ACRIFLAVINE	NH4CL	0.771022
CEFOXITIN	NALIDIXICACID	0.771074
PROPIDIUMIODIDE	TRITONX	0.771095
DTT	ANAEROBIC	0.771168
DTT	IMTB012	0.771219
IMTB030	20C	0.771225
DEFEROXAMINE	SULFAMETHIZOLE	0.771251
GENTAMICIN	TRIMETHOPRIM	0.771518
CLARYTHROMYCIN	PH9	0.771579
NOVOBIOCIN	VERx	0.771726
BICYCLOMYCIN	20C	0.771936
HYDROXYUREA	TOBRAMYCIN	0.771957
IMTB030	BILE	0.77196
AMIKACIN	SPECTINOMYCIN	0.77201
PARAQUAT	NACL	0.772083
CEFACLOR	SDS1.0%/EDTA0.5	0.772084
D241	CLARYTHROMYCIN	0.772149
A22	CEFOXITIN	0.772254
ECONAZOLE	AZIDOTHYMIDINE	0.772298
ERYTHROMYCIN	TRITONX	0.772661
RIF	SPECTINOMYCIN	0.77267
D109	THZ (1hrMIC)	0.772708
CERULENIN	BACITRACIN	0.772742
CEFOXITIN	IMTB004	0.77276
BACITRACIN	THZ (1hrMIC)	0.772789
CHIR090	TRICLOSAN	0.772949
CEFTAZIDIME	CHLORAMPHENICOL	0.772981
D109	CLARYTHROMYCIN	0.773207
D241	TAUROCHOLATE	0.773235
ETHIDIUMBROMIDE	TOBRAMYCIN	0.773241
ACRIFLAVINE	XDR1219_RIF	0.773244
BACITRACIN	CLARYTHROMYCIN	0.773258
SPECTINOMYCIN	EPINEPHRINE	0.773385
PA-21	PARAQUAT	0.773472
CEFSULODIN	CHLORAMPHENICOL	0.77353
SULFAMONOMETHOXINE	THZ (1hrMIC)	0.773641
DTT	MENADIONE	0.773648
PROPIDIUMIODIDE	TAUROCHOLATE	0.773868
TRITONX	XDR1219_INH	0.77406
KCN	BILE	0.774223
CPZ	ETHANOL	0.774319
CPZ	TUNICAMYCIN	0.774332
GLUFOSFOMYCIN	TRITONX	0.774426
DTT	DOXYCYCLINE	0.774485
VERx	MACROPHAGE	0.774488
DTT	IMTB004	0.774589
CHLORAMPHENICOL	XDR1219_INH	0.774739
20C	XDR1219_INH	0.774856
GSNO/CFZ	SPECTINOMYCIN	0.774994
5-CL-PZA	CLARYTHROMYCIN	0.775003
CERULENIN	SULFAMETHIZOLE	0.775032
SULFAMONOMETHOXINE	20C	0.775075
TAUROCHOLATE	42C	0.775276
D241	EPINEPHRINE	0.775467
PARAQUAT	SDS0.5%/EDTA0.1	0.775497
CALCOFLUOR	CEFOXITIN	0.775498
ERYTHROMYCIN	BDQ	0.775606
CIPROFLOXACIN	PHLEOMYCIN	0.775725
AZITHROMYCIN	ERYTHROMYCIN	0.775726
CHOLATE	HYDROXYUREA	0.775762
NALIDIXICACID	KCN	0.775883
CEFSULODIN	XDR1219_RIF	0.775941
CALCOFLUOR	BILE	0.775996
D241	PARAQUAT	0.776085
RADICICOL	TRIMETHOPRIM	0.776116
CLOFAZIMINE	XDR1219_RIF	0.77632
MENADIONE	PHLEOMYCIN	0.776327
TRIMETHOPRIM	TRITONX	0.776337
CERULENIN	GENTAMICIN	0.776358
CERULENIN	CLARYTHROMYCIN	0.776385
D59	42C	0.776494
DOXYCYCLINE	IMTB032	0.776516
TRICLOSAN	SDS1.0%/EDTA0.5	0.776522
D59	DIPED	0.776661
PUROMYCIN	TOBRAMYCIN	0.776702
FUSIDICACID	GENTAMICIN	0.776722
DTT	NORFLOXACIN	0.776735
AMIKACIN	XDR1219_RIF	0.776737
TLM	VERx	0.776884
DIPYRIDYL	NALIDIXICACID	0.776938
CALCOFLUOR	CHLORAMPHENICOL	0.77718
BACITRACIN	CIPROFLOXACIN	0.777197
METHOTREXATE	VERx	0.777218
D241	PUROMYCIN	0.777294
GENTAMICIN	IMTB030	0.777306
ETHIDIUMBROMIDE	PH9	0.777322
CALCOFLUOR	CHOLATE	0.777325
PROCAINE	PH8	0.777331
BACITRACIN	SULFAMETHIZOLE	0.77734
AZIDOTHYMIDINE	CEFSULODIN	0.77737
PARAQUAT	KCN	0.777375
CLOFAZIMINE	NORFLOXACIN	0.777399
D109	5-CL-PZA	0.777415
CHLORAMPHENICOL	TRICLOSAN	0.777451
IMTB041	THZ (1hrMIC)	0.777474
TAUROCHOLATE	TRICLOSAN	0.777538
CHLORAMPHENICOL	IMTB030	0.77763
CALCOFLUOR	20C	0.777653
BICYCLOMYCIN	PARAQUAT	0.777848
CEFTAZIDIME	TRITONX	0.777905
Kanamycin	VERx	0.778007
ECONAZOLE	ANAEROBIC	0.778008
CERULENIN	TAUROCHOLATE	0.778213
BICYCLOMYCIN	GENTAMICIN	0.778254
CLARYTHROMYCIN	IMTB004	0.778266
BACITRACIN	TAUROCHOLATE	0.77838
VERx	NAN3	0.778402
CEPHALEXIN	CLOFAZIMINE	0.778479
SULFAMETHIZOLE	KCN	0.778554
CAP	PARAQUAT	0.77863
IMTB036	NH4CL	0.778981
CEFOXITIN	NACL	0.779116
CHLORAMPHENICOL	MINOCYCLINE	0.779269
D109	CISPLATIN	0.77927
CIPROFLOXACIN	TAUROCHOLATE	0.779284
CCCP	GSNO/CFZ	0.779452
ECONAZOLE	TRIMETHOPRIM	0.779549
CERULENIN	CHLORAMPHENICOL	0.779617
NOVOBIOCIN	GENTAMICIN	0.779696
D59	PH8	0.779717
CERULENIN	20C	0.779816
TAUROCHOLATE	20C	0.779921
ACRIFLAVINE	AZIDOTHYMIDINE	0.780007
CLOFAZIMINE	BICYCLOMYCIN	0.780087
CALCOFLUOR	CHIR090	0.780286
GSNO/CFZ	NACL	0.780419
SULFAMETHIZOLE	TRICLOSAN	0.78044
CLARYTHROMYCIN	42C	0.78047
PHLEOMYCIN	PROPIDIUMIODIDE	0.780491
ECONAZOLE	CECROPINB	0.780533
DIPYRIDYL	XDR1219_RIF	0.780716
CECROPINB	CLARYTHROMYCIN	0.780887
GSNO/CPZ	SPECTINOMYCIN	0.781075
5-CL-PZA	CALCOFLUOR	0.781292
MENADIONE	AZIDOTHYMIDINE	0.781327
PMS	BILE	0.781489
TAUROCHOLATE	XDR1219_RIF	0.781512
CHLORAMPHENICOL	IMTB035	0.781594
CEFTAZIDIME	DOXYCYCLINE	0.781625
CPZ	SDS0.5%/EDTA0.5	0.781653
CEFACLOR	NORFLOXACIN	0.781714
42C	SDS1.0%/EDTA0.5	0.781782
DIPED	CEFACLOR	0.781805
D59	IMTB012	0.781954
CERULENIN	TRITONX	0.782051
D109	NAM	0.782129
RIFP	TOBRAMYCIN	0.782161
CEFTAZIDIME	BILE	0.782366
CEFACLOR	PROCAINE	0.782372
CEFOXITIN	20C	0.782378
TRICLOSAN	20C	0.782386
D59	Kanamycin	0.782473
CPZ	PH9.5	0.782709
CEFSULODIN	IMTB032	0.782833
NH4CL	PH9	0.782849
CEFACLOR	PH9	0.782872
DTT	PHLEOMYCIN	0.782876
D59	NACL	0.782937
CEFOXITIN	BDQ	0.782967
CEPHALEXIN	TOBRAMYCIN	0.782983
CLOTRIMAZOLE	CPZ	0.783031
PARAQUAT	STARVATION	0.783072
GLUFOSFOMYCIN	THZ (1hrMIC)	0.783084
VERx	PH9.5	0.783228
ERYTHROMYCIN	XDR1219_RIF	0.783246
CLOTRIMAZOLE	BILE	0.78326
TAUROCHOLATE	XDR1219_INH	0.783328
ECONAZOLE	42C	0.783374
CHIR090	42C	0.783491
DEOXYCHOLATE	VERx	0.783506
IMTB026	THZ (1hrMIC)	0.783763
BICYCLOMYCIN	CLARYTHROMYCIN	0.783837
ERYTHROMYCIN	20C	0.783949
GENTAMICIN	SULFAMETHIZOLE	0.783952
CLOFAZIMINE	HYDROXYUREA	0.783966
CPZ	IMTB009	0.784101
CLOFAZIMINE	42C	0.784109
BICYCLOMYCIN	CECROPINB	0.784111
CEFSULODIN	CEFTAZIDIME	0.784118
FUSIDICACID	TRICLOSAN	0.784197
GENTAMICIN	NALIDIXICACID	0.784218
CEFOXITIN	PROPIDIUMIODIDE	0.784296
SPECTINOMYCIN	XDR1219_RIF	0.784319
NALIDIXICACID	SDS1.0%/EDTA0.5	0.784415
D109	EPINEPHRINE	0.784533
GENTAMICIN	TAUROCHOLATE	0.78469
CERULENIN	TRICLOSAN	0.784912
RIF	RADICICOL	0.784947
ERYTHROMYCIN	BILE	0.785074
SPECTINOMYCIN	43.5C	0.785202
ERYTHROMYCIN	NALIDIXICACID	0.785237
5-CL-PZA	SPECTINOMYCIN	0.785432
PROCEPT 6778	RADICICOL	0.785459
D59	PROPIDIUMIODIDE	0.785511
RIFP	CLARYTHROMYCIN	0.785689
CLOFAZIMINE	SUCCINATE	0.785715
IMTB031	THZ (1hrMIC)	0.785773
NITROFURANTOIN	SPECTINOMYCIN	0.785804
ECONAZOLE	NORFLOXACIN	0.785949
CLOFAZIMINE	DIPED	0.78606
TAUROCHOLATE	IMTB012	0.786076
GLUFOSFOMYCIN	SULFAMETHIZOLE	0.786607
BLEOMYCIN	CEFOXITIN	0.786767
PMS	RADICICOL	0.786815
BACITRACIN	GENTAMICIN	0.786867
D109	P218x	0.786905
CHLORAMPHENICOL	NALIDIXICACID	0.787092
GENTAMICIN	SULFAMONOMETHOXINE	0.787143
SULFAMETHIZOLE	TAUROCHOLATE	0.787159
DEFEROXAMINE	DTT	0.787183
D241	AZITHROMYCIN	0.787261
PROCEPT 6776	THZ (1hrMIC)	0.787285
D241	HYDROXYUREA	0.787367
CLARYTHROMYCIN	IMTB012	0.787431
BACITRACIN	VERx	0.78748
PUROMYCIN	NH4CL	0.787684
PARAQUAT	IMTB004	0.787755
DEFEROXAMINE	THZ (1hrMIC)	0.787791
FUSIDICACID	TAUROCHOLATE	0.787977
RADICICOL	20C	0.788061
BACITRACIN	PROPIDIUMIODIDE	0.788078
GSNO/CFZ	TOBRAMYCIN	0.788107
CLOFAZIMINE	BACITRACIN	0.788114
AMP	PARAQUAT	0.788163
GLUFOSFOMYCIN	BILE	0.788229
BLEOMYCIN	NALIDIXICACID	0.788287
CEFOXITIN	CHOLATE	0.788326
DTT	TAUROCHOLATE	0.788354
MINOCYCLINE	TRICLOSAN	0.788366
MINOCYCLINE	IMTB032	0.788443
GLUFOSFOMYCIN	20C	0.788468
ACRIFLAVINE	AZITHROMYCIN	0.788569
CAP	THZ (1hrMIC)	0.78863
CEFACLOR	TRIMETHOPRIM	0.78865
5-CL-PZA	NH4CL	0.788795
RADICICOL	PH9	0.788905
CEFTAZIDIME	ERYTHROMYCIN	0.788937
MENADIONE	ETHIDIUMBROMIDE	0.788967
D241	D59	0.789033
PROCEPT 6776	PARAQUAT	0.789049
ECONAZOLE	MENADIONE	0.789105
A22	NH4CL	0.789192
GENTAMICIN	IMTB035	0.789216
PROCAINE	TRITONX	0.789297
D59	PROCAINE	0.789412
GENTAMICIN	PH9	0.78953
DTT	42C	0.789591
DEFEROXAMINE	CEFACLOR	0.789596
ACRIFLAVINE	PMS	0.789649
PARAQUAT	IMTB007	0.789669
AZIDOTHYMIDINE	42C	0.789746
CEFOXITIN	GLUFOSFOMYCIN	0.78985
A22	GENTAMICIN	0.789858
VERx	16C	0.789935
CPZ	HIGHCOPPER	0.790001
BICYCLOMYCIN	GLUFOSFOMYCIN	0.790089
BACITRACIN	SDS1.0%/EDTA0.5	0.790131
PARAQUAT	LZDx	0.790189
CEPHALEXIN	NH4CL	0.790262
VERx	UV	0.790288
AMIKACIN	TOBRAMYCIN	0.790393
CEFOXITIN	GENTAMICIN	0.790434
D59	TOBRAMYCIN	0.790465
DIPED	ERYTHROMYCIN	0.790489
CHLORAMPHENICOL	SULFAMONOMETHOXINE	0.790521
GENTAMICIN	PROCAINE	0.790544
D241	5-CL-PZA	0.790576
D59	INH	0.790629
RIF	NH4CL	0.790671
CPZ	DELx	0.790773
D241	NAM	0.790782
BACITRACIN	MINOCYCLINE	0.790793
IMTB032	TRITONX	0.790881
A22	XDR1219_RIF	0.79096
D59	NAM	0.790975
CEFOXITIN	IMTB012	0.790975
ETHIDIUMBROMIDE	XDR1219_RIF	0.791056
CEFACLOR	PH8	0.791105
CLOFAZIMINE	MENADIONE	0.791145
CLARYTHROMYCIN	GLUFOSFOMYCIN	0.791288
MENADIONE	XDR1219_RIF	0.791358
CLOFAZIMINE	IMTB004	0.791419
D59	A22	0.791568
VERx	XDR1221_INH	0.791621
CPZ	IMTB042	0.791689
NALIDIXICACID	20C	0.791745
DOXYCYCLINE	TRITONX	0.791941
PHLEOMYCIN	TRICLOSAN	0.792239
PROCEPT 6778	CHOLATE	0.79234
AZITHROMYCIN	TOBRAMYCIN	0.792387
TAUROCHOLATE	PH8	0.792402
CALCOFLUOR	SULFAMETHIZOLE	0.792561
CHLORAMPHENICOL	ERYTHROMYCIN	0.792766
VERx	TRS_OFX_resistant	0.792831
CLOFAZIMINE	TET	0.792939
MENADIONE	ACRIFLAVINE	0.79297
DEFEROXAMINE	TAUROCHOLATE	0.793011
RADICICOL	42C	0.793194
CECROPINB	TRITONX	0.793312
CPZ	EGCG	0.793343
CPZ	XDR1219	0.793344
SULFAMETHIZOLE	42C	0.793388
D109	CLOFAZIMINE	0.793391
CALCOFLUOR	BDQ	0.793454
BACITRACIN	CHLORAMPHENICOL	0.793561
CISPLATIN	TAUROCHOLATE	0.793596
GSNO/CFZ	NAN3	0.793645
BICYCLOMYCIN	BILE	0.793672
DIPED	GENTAMICIN	0.793724
CEFOXITIN	TRICLOSAN	0.793726
TRICLOSAN	TRITONX	0.793742
ACRIFLAVINE	BLEOMYCIN	0.793746
CLARYTHROMYCIN	TOBRAMYCIN	0.793883
BICYCLOMYCIN	TRITONX	0.793916
FOSFOMYCIN	SPECTINOMYCIN	0.793954
DEOXYCHOLATE	RADICICOL	0.794007
CHLORAMPHENICOL	IMTB004	0.794014
BDQ	BILE	0.794039
NORFLOXACIN	PH9	0.794097
CERULENIN	42C	0.794106
CPZ	MTM	0.794166
CHIR090	XDR1219_RIF	0.794222
FUSIDICACID	NALIDIXICACID	0.794259
D59	IMTB032	0.794335
BDQ	THZ (1hrMIC)	0.794405
CLOFAZIMINE	Kanamycin	0.794505
IMTB004	BILE	0.794511
CLOFAZIMINE	CALCOFLUOR	0.794528
GLUFOSFOMYCIN	PARAQUAT	0.794575
CPZ	EDTA	0.794585
CLARYTHROMYCIN	NACL	0.794656
PHLEOMYCIN	IMTB032	0.794814
CLOFAZIMINE	SDS	0.794883
RADICICOL	IMTB041	0.794932
42C	BILE	0.794975
RADICICOL	NACL	0.794988
THZ (1hrMIC)	KCN	0.795015
CLOFAZIMINE	IMTB006	0.795106
CIPROFLOXACIN	TRICLOSAN	0.795112
D241	CEPHALEXIN	0.795156
CEFACLOR	IMTB012	0.795189
CLARYTHROMYCIN	KCN	0.795205
VERx	HIGHNICKEL	0.795315
METHOXATIN	THZ (1hrMIC)	0.79534
BACITRACIN	CEFOXITIN	0.795381
PROCEPT 6776	CEFOXITIN	0.795435
ERYTHROMYCIN	PH8	0.79562
RADICICOL	XDR1219_RIF	0.795643
CEFSULODIN	TRICLOSAN	0.795708
ETHIDIUMBROMIDE	TRIMETHOPRIM	0.795887
DTT	CISPLATIN	0.795924
DIPYRIDYL	ERYTHROMYCIN	0.795925
CHIR090	PH9	0.795928
IMTB007	VERx	0.795982
NALIDIXICACID	TRITONX	0.796332
ROX	VERx	0.796419
CLOFAZIMINE	IMTB036	0.796516
CPZ	PZA	0.796522
CLOFAZIMINE	PZA	0.796598
RADICICOL	IMTB012	0.796601
CEFACLOR	KCN	0.796638
ERYTHROMYCIN	IMTB030	0.796698
CHLORAMPHENICOL	DOXYCYCLINE	0.796774
DIPED	TAUROCHOLATE	0.796804
BACITRACIN	PHLEOMYCIN	0.797042
CIPROFLOXACIN	NALIDIXICACID	0.797114
DIPYRIDYL	TAUROCHOLATE	0.79718
CEFSULODIN	GENTAMICIN	0.797238
NOVOBIOCIN	BILE	0.797255
ERYTHROMYCIN	IMTB035	0.797356
D59	CEFTAZIDIME	0.797379
ECONAZOLE	ERYTHROMYCIN	0.797447
CERULENIN	PHLEOMYCIN	0.797489
SPECTINOMYCIN	P218x	0.797761
MENADIONE	CHIR090	0.797834
TRIMETHOPRIM	42C	0.797843
ECONAZOLE	GLUFOSFOMYCIN	0.797843
D241	IMTB006	0.797852
TAUROCHOLATE	NACL	0.797863
GSNO/CFZ	AZITHROMYCIN	0.797943
D109	A22	0.798038
NOVOBIOCIN	SULFAMETHIZOLE	0.798242
NALIDIXICACID	SULFAMETHIZOLE	0.798404
DIPYRIDYL	PH9	0.798551
SPECTINOMYCIN	TOBRAMYCIN	0.798721
CHLORAMPHENICOL	GLUFOSFOMYCIN	0.798935
AMIKACIN	BILE	0.798946
D59	BACITRACIN	0.798963
TOBRAMYCIN	IMTB006	0.79899
PROCEPT 6776	ERYTHROMYCIN	0.799111
D241	RIFP	0.79922
CEFACLOR	GLUFOSFOMYCIN	0.799273
MINOCYCLINE	NALIDIXICACID	0.799301
CALCOFLUOR	HYDROXYUREA	0.799319
BICYCLOMYCIN	ETHIDIUMBROMIDE	0.79934
CALCOFLUOR	TRITONX	0.799371
IMTB032	XDR1219_RIF	0.799444
DEOXYCHOLATE	SPECTINOMYCIN	0.799557
BICYCLOMYCIN	ERYTHROMYCIN	0.799611
CEFTAZIDIME	PROPIDIUMIODIDE	0.799695
CEFTAZIDIME	IMTB035	0.79977
CALCOFLUOR	SUCCINATE	0.799826
IMTB031	VERx	0.800021
HYDROXYUREA	NACL	0.800026
AZIDOTHYMIDINE	BACITRACIN	0.800203
GSNO/CFZ	CISPLATIN	0.800245
GSNO/CFZ	INH	0.800339
PHLEOMYCIN	SULFAMONOMETHOXINE	0.80037
CEFOXITIN	42C	0.800396
AZIDOTHYMIDINE	NH4CL	0.800413
SULFAMONOMETHOXINE	IMTB007	0.800469
CPZ	DOXORUBICIN	0.800471
EMBx	VERx	0.800575
DIPED	PH9	0.80063
D109	STARVATION	0.800644
CALCOFLUOR	GENTAMICIN	0.800933
CALCOFLUOR	CEFACLOR	0.800968
DOXYCYCLINE	GENTAMICIN	0.800986
DEOXYCHOLATE	TAUROCHOLATE	0.801099
CPZ	NITROFURANTOIN	0.801329
MENADIONE	PH8	0.801334
CEFTAZIDIME	GENTAMICIN	0.801392
DTT	BACITRACIN	0.80142
D109	HYDROXYUREA	0.801435
ACTINOMYCIND	VERx	0.801451
ERYTHROMYCIN	PH9	0.801501
MENADIONE	AZITHROMYCIN	0.801532
PHLEOMYCIN	TRITONX	0.801555
CPZ	TKK_010040_ethionamide_resistant	0.801557
CEFTAZIDIME	FUSIDICACID	0.801584
D109	CEPHALEXIN	0.801587
PHLEOMYCIN	TRIMETHOPRIM	0.801733
AZIDOTHYMIDINE	BICYCLOMYCIN	0.801807
MINOCYCLINE	PHLEOMYCIN	0.801921
DTT	BICYCLOMYCIN	0.80194
AZITHROMYCIN	CALCOFLUOR	0.801997
DIPED	CHLORAMPHENICOL	0.802055
CHOLATE	NH4CL	0.802143
CPZ	CARBENICILLIN	0.802168
GSNO/CFZ	CLARYTHROMYCIN	0.802174
A22	NACL	0.802277
IMTB011	VERx	0.8023
PROCEPT 6778	TAUROCHOLATE	0.802318
ERYTHROMYCIN	GENTAMICIN	0.80233
PROPIDIUMIODIDE	MALTOSE	0.802415
PARAQUAT	IMTB041	0.802431
AMP	SULFAMETHIZOLE	0.802454
PROPIDIUMIODIDE	PH8	0.802534
IMTB027	VERx	0.802609
5-CL-PZA	HYDROXYUREA	0.802642
DTT	PROCAINE	0.802665
5-CL-PZA	THZ (1hrMIC)	0.802797
NALIDIXICACID	PROPIDIUMIODIDE	0.802803
DIPED	BILE	0.802813
CEFOXITIN	P218x	0.802825
PROPIDIUMIODIDE	IMTB032	0.802916
ERYTHROMYCIN	PROPIDIUMIODIDE	0.802979
CEFACLOR	IMTB041	0.803034
CLOFAZIMINE	ROX	0.803136
CLOFAZIMINE	PH8	0.803242
D241	RADICICOL	0.803433
DIPYRIDYL	TRICLOSAN	0.803519
NAM	RADICICOL	0.803645
CLOFAZIMINE	PROCAINE	0.803671
DIPYRIDYL	CEFOXITIN	0.803687
PROCEPT 6776	CHLORAMPHENICOL	0.803687
PMS	TRITONX	0.803703
CLOFAZIMINE	IMTB012	0.803913
NOVOBIOCIN	20C	0.803956
CHLORAMPHENICOL	IMTB041	0.803966
CLOFAZIMINE	MTM	0.803977
MECILLINAM	VERx	0.80412
NORFLOXACIN	IMTB032	0.804144
AMIKACIN	CALCOFLUOR	0.804174
BLEOMYCIN	CEFTAZIDIME	0.804186
TAUROCHOLATE	IMTB032	0.804197
CALCOFLUOR	IMTB035	0.80421
CPZ	MALTOSE	0.804218
ERYTHROMYCIN	PROCAINE	0.804293
DTT	SULFAMONOMETHOXINE	0.804409
AZITHROMYCIN	BICYCLOMYCIN	0.804469
ACRIFLAVINE	IMTB035	0.80447
D109	DAPx	0.804513
NOVOBIOCIN	CHLORAMPHENICOL	0.804663
IMTB032	IMTB036	0.804709
PZA	NH4CL	0.804774
VERx	HIGHCOPPER	0.804842
DTT	PH8	0.804856
VERx	GLUCOSE	0.804952
D59	CHOLATE	0.804967
NORFLOXACIN	20C	0.805028
BACITRACIN	TRIMETHOPRIM	0.805127
CHOLATE	BILE	0.805131
DEFEROXAMINE	BILE	0.805162
AZITHROMYCIN	PH8	0.805217
ETHIDIUMBROMIDE	42C	0.805268
DOXYCYCLINE	NALIDIXICACID	0.805277
ROX	CEFACLOR	0.805284
CEFACLOR	ANAEROBIC	0.805316
PHLEOMYCIN	PMS	0.805334
NALIDIXICACID	TRIMETHOPRIM	0.805371
CPZ	PA-21	0.805406
IMTB042	VERx	0.805551
20C	42C	0.805617
KCN	20C	0.805641
D59	SULFAMONOMETHOXINE	0.805659
PROCAINE	BILE	0.805687
DIPYRIDYL	CEFTAZIDIME	0.805738
ETHIDIUMBROMIDE	PH8	0.805765
PUROMYCIN	PH8	0.805766
IMTB012	BILE	0.805881
ACRIFLAVINE	TRIMETHOPRIM	0.805926
CHOLATE	NACL	0.805949
MTM	TOBRAMYCIN	0.806007
AZITHROMYCIN	42C	0.806023
GENTAMICIN	NORFLOXACIN	0.806061
ACRIFLAVINE	IMTB032	0.806062
NOVOBIOCIN	PARAQUAT	0.80611
AMIKACIN	ERYTHROMYCIN	0.806166
GENTAMICIN	XDR1219_RIF	0.80619
IMTB012	XDR1219_RIF	0.806227
NAM	PARAQUAT	0.806267
BDQ	PBTZ169x	0.806267
CLOFAZIMINE	CLOTRIMAZOLE	0.80629
CHOLATE	IMTB026	0.806305
PROCEPT 6778	NH4CL	0.806358
CLOFAZIMINE	DAPx	0.806544
INH	CIPROFLOXACIN	0.80667
DIPED	RADICICOL	0.806682
CALCOFLUOR	STARVATION	0.806803
BLEOMYCIN	CLARYTHROMYCIN	0.806911
D109	PA-21	0.807002
SPECTINOMYCIN	16C	0.807025
BACITRACIN	SDS0.5%/EDTA0.1	0.807073
5-CL-PZA	PARAQUAT	0.807121
CEFOXITIN	NORFLOXACIN	0.807278
CALCOFLUOR	IMTB036	0.807337
RADICICOL	P218x	0.807386
ACRIFLAVINE	PROPIDIUMIODIDE	0.807404
5-CL-PZA	RIF	0.807572
D59	IMTB041	0.807744
CLARYTHROMYCIN	IMTB026	0.807852
CALCOFLUOR	PARAQUAT	0.807905
D241	SPECTINOMYCIN	0.807997
D241	NH4CL	0.808073
DIPYRIDYL	BACITRACIN	0.80812
SULFAMETHIZOLE	NH4CL	0.80813
IMTB035	XDR1219_RIF	0.808196
TRITONX	XDR1219_RIF	0.80826
D59	PROCEPT 6778	0.808295
AMIKACIN	TAUROCHOLATE	0.808366
D109	PUROMYCIN	0.808389
PARAQUAT	IMTB006	0.808475
CIPROFLOXACIN	NH4CL	0.808545
PARAQUAT	IMTB036	0.808627
PMS	20C	0.808683
5-CL-PZA	CEFOXITIN	0.808763
GSNO/CFZ	PARAQUAT	0.808789
5-CL-PZA	RADICICOL	0.808829
CLOFAZIMINE	PBTZ169x	0.809028
CLOFAZIMINE	IMTB007	0.809219
CPZ	GSNO/CFZ	0.809242
D241	CEFSULODIN	0.809323
AMIKACIN	PARAQUAT	0.809607
CHOLATE	PARAQUAT	0.809669
THZ (1hrMIC)	NH4CL	0.80973
MENADIONE	CEFTAZIDIME	0.809943
MTM	PARAQUAT	0.810217
SULFAMETHIZOLE	MALTOSE	0.81039
CECROPINB	TAUROCHOLATE	0.810478
CHLORAMPHENICOL	XDR1219_RIF	0.810494
CHLORAMPHENICOL	PMS	0.810536
DIPYRIDYL	ACRIFLAVINE	0.810639
BICYCLOMYCIN	IMTB007	0.810667
CLARYTHROMYCIN	PROPIDIUMIODIDE	0.810713
BICYCLOMYCIN	PUROMYCIN	0.810761
SULFAMETHIZOLE	IMTB032	0.810805
A22	CHOLATE	0.810818
DIPED	TRITONX	0.810854
CEFTAZIDIME	SULFAMETHIZOLE	0.810891
GSNO/CFZ	RIF	0.810901
CLOFAZIMINE	ETHANOL	0.810903
MENADIONE	NALIDIXICACID	0.810915
ERYTHROMYCIN	MINOCYCLINE	0.81101
CHLORAMPHENICOL	IMTB012	0.811094
NACL	XDR1219_RIF	0.811094
IMTB007	BILE	0.811259
5-CL-PZA	CHLORAMPHENICOL	0.811285
SPECTINOMYCIN	PH4.8	0.811326
ACRIFLAVINE	SDS1.0%/EDTA0.5	0.811411
CLARYTHROMYCIN	PMS	0.811533
AMIKACIN	CLARYTHROMYCIN	0.81156
NAM	NH4CL	0.811642
D59	LZDx	0.81169
CEFTAZIDIME	20C	0.811756
RIF	CALCOFLUOR	0.811756
CEFOXITIN	KCN	0.811766
GENTAMICIN	42C	0.811772
CEFTAZIDIME	IMTB030	0.811912
CECROPINB	20C	0.812068
BICYCLOMYCIN	THZ (1hrMIC)	0.812119
IMTB004	20C	0.812266
ACRIFLAVINE	ETHIDIUMBROMIDE	0.812289
DTT	PMS	0.812548
CLARYTHROMYCIN	FUSIDICACID	0.812628
DIPYRIDYL	CHIR090	0.812642
CEFACLOR	BDQ	0.812653
AMIKACIN	IMTB032	0.812689
CARBENICILLIN	VERx	0.812727
CPZ	TRS_OFX_resistant	0.812792
AMP	CLARYTHROMYCIN	0.812813
CPZ	TLM	0.812819
IMTB035	TRICLOSAN	0.812834
BACITRACIN	SULFAMONOMETHOXINE	0.813021
POLYMYXINB	VERx	0.813112
D59	5-CL-PZA	0.813116
CHLORAMPHENICOL	NORFLOXACIN	0.813195
CERULENIN	CEFOXITIN	0.813275
RIFP	ERYTHROMYCIN	0.813346
GLUFOSFOMYCIN	RADICICOL	0.813363
PZA	SPECTINOMYCIN	0.813377
DOXYCYCLINE	20C	0.813405
D59	NORFLOXACIN	0.81343
D241	AMIKACIN	0.813545
PUROMYCIN	42C	0.813575
NALIDIXICACID	IMTB035	0.813744
INH	PARAQUAT	0.813797
CHLORAMPHENICOL	42C	0.813931
IMTB036	THZ (1hrMIC)	0.813936
ECONAZOLE	PHLEOMYCIN	0.813996
MENADIONE	TOBRAMYCIN	0.814072
PARAQUAT	MALTOSE	0.814221
MENADIONE	CALCOFLUOR	0.814308
PHLEOMYCIN	20C	0.814325
THZ (1hrMIC)	PBTZ169x	0.81438
CHLORAMPHENICOL	PROCAINE	0.814394
ROX	BICYCLOMYCIN	0.814419
BACITRACIN	TRICLOSAN	0.814709
PROPIDIUMIODIDE	TRICLOSAN	0.814775
GSNO	VERx	0.814814
CEFTAZIDIME	IMTB032	0.814821
IMTB004	TRITONX	0.814833
NORFLOXACIN	TRITONX	0.814841
CHIR090	PH8	0.814843
CLOFAZIMINE	RIFP	0.815009
CEFTAZIDIME	TRICLOSAN	0.8151
TOBRAMYCIN	IMTB035	0.815108
D241	CALCOFLUOR	0.815112
GENTAMICIN	ANAEROBIC	0.815208
GLUFOSFOMYCIN	IMTB007	0.815252
A22	CHLORAMPHENICOL	0.815289
DIPYRIDYL	CALCOFLUOR	0.815315
PROCEPT 6776	GENTAMICIN	0.815465
D59	EPINEPHRINE	0.815481
D59	ANAEROBIC	0.815515
DEFEROXAMINE	XDR1219_RIF	0.815548
INH	IMTB032	0.815772
CEFTAZIDIME	MINOCYCLINE	0.815797
NOVOBIOCIN	THZ (1hrMIC)	0.815971
DTT	A22	0.816119
MINOCYCLINE	XDR1219_RIF	0.81624
D241	STARVATION	0.816343
CISPLATIN	RADICICOL	0.816367
A22	TAUROCHOLATE	0.816383
ETHIDIUMBROMIDE	IMTB007	0.816494
CLOFAZIMINE	GSNO/CFZ	0.816545
CEFACLOR	XDR1219_RIF	0.8167
IMTB041	20C	0.816723
VERx	NOREPINEPHRINE	0.816728
DOXYCYCLINE	PH9	0.816837
D59	PROCEPT 6776	0.816838
IMTB032	BILE	0.816905
VERx	N	0.816909
ACRIFLAVINE	MINOCYCLINE	0.816978
GSNO/CFZ	IMTB011	0.817
ECONAZOLE	PROCAINE	0.817075
BZA	TOBRAMYCIN	0.817349
D59	GSNO/CFZ	0.817396
AMIKACIN	CEFOXITIN	0.817402
CEFSULODIN	SULFAMETHIZOLE	0.817651
D59	CECROPINB	0.817653
GSNO/CFZ	XDR1221	0.81766
TOBRAMYCIN	XDR1219_RIF	0.817671
D109	ACRIFLAVINE	0.817728
BICYCLOMYCIN	TRIMETHOPRIM	0.817836
CIPROFLOXACIN	ERYTHROMYCIN	0.817841
SULFAMETHIZOLE	ANAEROBIC	0.817961
5-CL-PZA	ERYTHROMYCIN	0.81799
BACITRACIN	TRITONX	0.81805
CLOFAZIMINE	N	0.818064
SULFAMETHIZOLE	IMTB041	0.818101
DTT	Kanamycin	0.818161
NALIDIXICACID	SULFAMONOMETHOXINE	0.818181
VERx	MINIMAL	0.818405
SULFAMETHIZOLE	XDR1219_RIF	0.818405
ACRIFLAVINE	FUSIDICACID	0.81841
CEFOXITIN	STARVATION	0.81842
CALCOFLUOR	SDS	0.818493
INH	CLARYTHROMYCIN	0.818496
CERULENIN	DTT	0.818569
NALIDIXICACID	XDR1219_INH	0.8186
IMTB032	PH9	0.818681
CECROPINB	RADICICOL	0.818714
CHLORAMPHENICOL	PH9	0.818759
NITROFURANTOIN	PARAQUAT	0.819114
KCN	TRITONX	0.819128
CHOLATE	P218x	0.819145
GLUFOSFOMYCIN	TAUROCHOLATE	0.819147
CALCOFLUOR	NALIDIXICACID	0.819154
CEFOXITIN	CIPROFLOXACIN	0.819176
PROCEPT 6778	THZ (1hrMIC)	0.819262
BLEOMYCIN	IMTB032	0.819302
VERx	SDS0.5%/EDTA0.1	0.819485
AZIDOTHYMIDINE	NACL	0.819547
D111891	BILE	0.819852
MALTOSE	PH9	0.819876
CPZ	NOREPINEPHRINE	0.819926
DIPED	XDR1219_RIF	0.819943
ECONAZOLE	CALCOFLUOR	0.819954
NORFLOXACIN	PH8	0.819964
GSNO/CFZ	PUROMYCIN	0.819976
PUROMYCIN	TRIMETHOPRIM	0.820142
BLEOMYCIN	42C	0.820331
MTM	CALCOFLUOR	0.820389
TOBRAMYCIN	IMTB026	0.820401
AMP	THZ (1hrMIC)	0.820535
CEFTAZIDIME	TRIMETHOPRIM	0.820557
DTT	NOVOBIOCIN	0.820865
ECONAZOLE	IMTB004	0.820938
SPECTINOMYCIN	IMTB006	0.82098
AMP	CLOFAZIMINE	0.821006
CLOTRIMAZOLE	PARAQUAT	0.821078
METHOXATIN	TAUROCHOLATE	0.821132
DTT	SDS0.5%/EDTA0.1	0.821173
MMS	SPECTINOMYCIN	0.821256
EGTA	SPECTINOMYCIN	0.821298
CLARYTHROMYCIN	DAPx	0.821432
AMIKACIN	NH4CL	0.821506
AZITHROMYCIN	SDS1.0%/EDTA0.5	0.821537
NAM	CLARYTHROMYCIN	0.821584
CHLORAMPHENICOL	PHLEOMYCIN	0.821605
ECONAZOLE	BICYCLOMYCIN	0.821721
CECROPINB	CEFACLOR	0.821724
CHLORAMPHENICOL	ANAEROBIC	0.821793
DTT	GLUFOSFOMYCIN	0.82184
CEFOXITIN	TOBRAMYCIN	0.821874
RIFP	SPECTINOMYCIN	0.821935
SULFAMONOMETHOXINE	TAUROCHOLATE	0.822065
DOXYCYCLINE	XDR1219_RIF	0.822066
GSNO/CFZ	XDR1221_INH	0.822103
20C	TRITONX	0.8222
D109	IMTB036	0.822318
CPZ	HIGHNICKEL	0.822335
CEFOXITIN	IMTB041	0.822435
CALCOFLUOR	TAUROCHOLATE	0.822502
ERYTHROMYCIN	KCN	0.822516
ECONAZOLE	CEFTAZIDIME	0.822708
CARBENICILLIN	THZ (1hrMIC)	0.822788
CALCOFLUOR	DAPx	0.822798
SPECTINOMYCIN	SDS	0.822875
IMTB041	BILE	0.822894
CEFTAZIDIME	SULFAMONOMETHOXINE	0.822924
BACITRACIN	IMTB035	0.822972
TAUROCHOLATE	ANAEROBIC	0.822986
GENTAMICIN	PMS	0.82312
CHOLATE	XDR1219_RIF	0.823144
CEFOXITIN	CISPLATIN	0.823167
D109	NH4CL	0.823179
RIFP	THZ (1hrMIC)	0.823541
BICYCLOMYCIN	CHLORAMPHENICOL	0.823703
CEFOXITIN	SULFAMONOMETHOXINE	0.823938
PARAQUAT	SDS	0.823978
P218x	XDR1219_RIF	0.824045
DTT	CHOLATE	0.824228
DIPED	TRICLOSAN	0.82424
5-CL-PZA	20C	0.82444
D59	MALTOSE	0.824453
D241	20C	0.824478
VERx	XDR1221_CAP	0.824598
BILE	PH9	0.824683
D109	TAUROCHOLATE	0.824751
BICYCLOMYCIN	FUSIDICACID	0.824918
IMTB030	PH9	0.824954
ROX	TRITONX	0.825065
AZITHROMYCIN	ETHIDIUMBROMIDE	0.82514
D109	PARAQUAT	0.825144
BICYCLOMYCIN	CEFOXITIN	0.825151
NITROFURANTOIN	THZ (1hrMIC)	0.825176
DOXYCYCLINE	PH8	0.825213
CPZ	METHOTREXATE	0.825296
CAP	CHLORAMPHENICOL	0.825301
CERULENIN	NALIDIXICACID	0.825358
DTT	P218x	0.825494
SPECTINOMYCIN	PALMITATE	0.825503
42C	TRITONX	0.825554
CLOFAZIMINE	NOREPINEPHRINE	0.825597
PROCEPT 6778	CEFOXITIN	0.825604
RADICICOL	SDS1.0%/EDTA0.5	0.825642
CLARYTHROMYCIN	IMTB041	0.825669
DEFEROXAMINE	TRICLOSAN	0.825702
BILE	XDR1219_RIF	0.825808
ERYTHROMYCIN	XDR1219_INH	0.825887
INH	PUROMYCIN	0.825899
A22	TRITONX	0.825925
ECONAZOLE	SDS0.5%/EDTA0.1	0.826096
D241	IMTB030	0.826193
D241	CHIR090	0.826274
HYDROXYUREA	TRIMETHOPRIM	0.826276
NOVOBIOCIN	RADICICOL	0.826277
GSNO/CFZ	ETHIDIUMBROMIDE	0.826294
ACRIFLAVINE	IMTB004	0.826312
DEFEROXAMINE	ERYTHROMYCIN	0.826345
MENADIONE	HYDROXYUREA	0.826352
TRIMETHOPRIM	PH9	0.826415
CEFACLOR	42C	0.82646
D109	CEFOXITIN	0.826561
CALCOFLUOR	PMS	0.826602
SULFAMETHIZOLE	IMTB004	0.826619
RIF	IMTB036	0.826621
CAP	BICYCLOMYCIN	0.826666
ACRIFLAVINE	CIPROFLOXACIN	0.82672
GENTAMICIN	IMTB012	0.826768
RADICICOL	IMTB004	0.826786
GENTAMICIN	PH8	0.826795
DTT	ROX	0.826799
IMTB004	TRICLOSAN	0.826812
RADICICOL	KCN	0.826879
BZA	NACL	0.826945
IMTB032	TRICLOSAN	0.827089
PROCEPT 6776	VERx	0.827092
CISPLATIN	GENTAMICIN	0.827162
PROCEPT 6778	HYDROXYUREA	0.827203
CEFTAZIDIME	NORFLOXACIN	0.827392
A22	PHLEOMYCIN	0.827449
CEFTAZIDIME	XDR1219_INH	0.827553
GLUFOSFOMYCIN	PHLEOMYCIN	0.827646
DIPED	DTT	0.827719
DTT	ECONAZOLE	0.827842
NOVOBIOCIN	ERYTHROMYCIN	0.827876
PROCAINE	XDR1219_RIF	0.827952
ERYTHROMYCIN	FUSIDICACID	0.827974
RIFP	RADICICOL	0.828005
PA-21	BILE	0.828018
BACITRACIN	GLUFOSFOMYCIN	0.828101
AZITHROMYCIN	NH4CL	0.828133
MENADIONE	IMTB035	0.828167
CERULENIN	CEFTAZIDIME	0.828225
CEFACLOR	IMTB032	0.828324
CISPLATIN	XDR1219_RIF	0.828369
NOVOBIOCIN	CEFACLOR	0.828417
CHIR090	ETHIDIUMBROMIDE	0.828439
IMTB035	PH9	0.828448
CLOFAZIMINE	PA-21	0.828503
DNP	VERx	0.828503
HYDROXYUREA	P218x	0.828528
BLEOMYCIN	CALCOFLUOR	0.828585
CEFOXITIN	ANAEROBIC	0.828595
D241	CHLORAMPHENICOL	0.828729
HYDROXYUREA	BILE	0.82875
CERULENIN	ECONAZOLE	0.828764
DEFEROXAMINE	CHLORAMPHENICOL	0.828823
CEFOXITIN	FUSIDICACID	0.829033
A22	ERYTHROMYCIN	0.829034
D109	MENADIONE	0.829072
PROPIDIUMIODIDE	TRIMETHOPRIM	0.829182
TRICLOSAN	ANAEROBIC	0.829189
CHIR090	HYDROXYUREA	0.829208
ETHIDIUMBROMIDE	NH4CL	0.829259
PROCEPT 6776	BILE	0.829295
PARAQUAT	DAPx	0.8293
CEFACLOR	TOBRAMYCIN	0.829351
CISPLATIN	20C	0.829405
ERYTHROMYCIN	IMTB032	0.829436
EDTA	RADICICOL	0.829439
TAUROCHOLATE	KCN	0.82944
AMIKACIN	DTT	0.829459
PROCAINE	20C	0.829469
CECROPINB	THZ (1hrMIC)	0.829567
D241	MALTOSE	0.829612
ACRIFLAVINE	XDR1219_INH	0.829615
ERYTHROMYCIN	TOBRAMYCIN	0.829653
PMS	TRICLOSAN	0.829696
BICYCLOMYCIN	TRICLOSAN	0.829713
BLEOMYCIN	ERYTHROMYCIN	0.829783
AZITHROMYCIN	IMTB007	0.829831
CARBENICILLIN	RADICICOL	0.829858
NALIDIXICACID	TRICLOSAN	0.82993
AZIDOTHYMIDINE	PUROMYCIN	0.830176
CALCOFLUOR	ETHIDIUMBROMIDE	0.830187
DIPED	SULFAMETHIZOLE	0.83025
MTM	CLARYTHROMYCIN	0.830314
ETHIDIUMBROMIDE	PUROMYCIN	0.830368
PROCEPT 6778	CEFACLOR	0.830667
CALCOFLUOR	TRICLOSAN	0.830725
INH	ACRIFLAVINE	0.830744
PARAQUAT	NH4CL	0.830783
CHLORAMPHENICOL	HYDROXYUREA	0.830875
RIF	XDR1219	0.830929
AZITHROMYCIN	HYDROXYUREA	0.831003
Kanamycin	BILE	0.831027
A22	CEFTAZIDIME	0.831089
42C	XDR1219_INH	0.831357
PROCEPT 6776	AZIDOTHYMIDINE	0.831469
D59	GLUFOSFOMYCIN	0.831513
PARAQUAT	TRS_OFX_resistant	0.831515
PROCEPT 6776	TAUROCHOLATE	0.831556
MENADIONE	NAM	0.831561
CLARYTHROMYCIN	EPINEPHRINE	0.831604
CEFACLOR	IMTB004	0.83177
HYDROXYUREA	PARAQUAT	0.831774
IMTB042	THZ (1hrMIC)	0.831774
DEFEROXAMINE	GENTAMICIN	0.831792
CALCOFLUOR	XDR1219	0.831853
PH9	XDR1219_RIF	0.832011
CHLORAMPHENICOL	PH8	0.832019
D111891	PARAQUAT	0.83205
CARBENICILLIN	PARAQUAT	0.832148
SULFAMONOMETHOXINE	IMTB032	0.832197
ECONAZOLE	CHOLATE	0.832341
DTT	INH	0.83264
GSNO/CFZ	TRICLOSAN	0.832664
BZA	CISPLATIN	0.832687
BACITRACIN	CEFSULODIN	0.832775
MENADIONE	NH4CL	0.832824
D241	DAPx	0.832828
BICYCLOMYCIN	MINOCYCLINE	0.832864
[truncated: 24,108 more rows]

## Sheet: Table S1D
Table S1D: INDIGO-MTB predictions along with corresponding experimental(in vitro) and clinical validation data. Highlighted combinations are novel i.e. not used in training set.
Combo					INDIGO-MTB Prediction	2-way Experimental FIC
BDQ	CLARYTHROMYCIN				0.743187	0.54
CPZ	SPECTINOMYCIN				0.417274	0.28
BDQ	CPZ				0.572628	0.65
BDQ	SPECTINOMYCIN				0.661077	0.8
CLARYTHROMYCIN	CPZ				0.63699	0.26
CLARYTHROMYCIN	SPECTINOMYCIN				0.544856	0.71
RIF	NORFLOXACIN				1.25428	1.14
RIF	CIPROFLOXACIN				1.08839	1.18
RIF	SM				1.1076	2.46
SM	CAP				1.40245	2.68
BDQ	SM				1.0416	1.12
SM	Moxifloxacin				1.99401	3.68
RIF	Moxifloxacin				2.36867	1.18
RIF	SPECTINOMYCIN				0.618486	0.704321
CLOFAZIMINE	INH				0.448212	0.481803
CAP	SPECTINOMYCIN				0.606128	0.750679
CLOFAZIMINE	SPECTINOMYCIN				0.514798	0.185113
CLOFAZIMINE	CAP				0.695537	0.704321
CLARYTHROMYCIN	RIF				0.857916	0.0182244
CLARYTHROMYCIN	INH				0.878923	0.750679
CAP	LEVO				1.45413	2.35466
INH	SPECTINOMYCIN				0.951027	2.06724
INH	LEVO				1.47645	1.35333
LEVO	SPECTINOMYCIN				1.16882	2.07651
INH	RIF				1.29272	1.86327
CLOFAZIMINE	Moxifloxacin				1.47205	0.778493
LEVO	Moxifloxacin				1.92439	0.129483
Moxifloxacin	SPECTINOMYCIN				1.7049	1.50168
Combo					INDIGO-MTB Prediction	3-way Experimental FIC
CLOFAZIMINE	CAP	SPECTINOMYCIN			0.652669	0.0182244
CLOFAZIMINE	INH	SPECTINOMYCIN			0.586723	0.537432
CLARYTHROMYCIN	INH	RIF			0.633705	0.0182244
INH	RIF	SPECTINOMYCIN			0.801048	1.09373
CAP	LEVO	SPECTINOMYCIN			0.846333	1.62221
INH	LEVO	SPECTINOMYCIN			0.907439	2.64208
CLOFAZIMINE	Moxifloxacin	SPECTINOMYCIN			0.871546	0.138755
LEVO	Moxifloxacin	SPECTINOMYCIN			1.22666	1.33479
Combo					INDIGO-MTB Prediction	8-wk Negative Culture %	Experimental FIC (If available)
EMBx	INH				1.42702	65	2.2395
EMBx	INH				1.42702	57	2.2395
EMBx	INH				1.42702	58	2.2395
EMBx	INH				1.42702	54	2.2395
EMBx	RIF				0.583964	68	0.0964272
EMBx	RIF				0.583964	79	0.0964272
EMBx	RIF				0.583964	78	0.0964272
EMBx	RIF				0.583964	78	0.0964272
EMBx	RIF				0.583964	83	0.0964272
INH	RIF				1.29272	65	1.54175
INH	RIF				1.29272	69	1.54175
SM	INH				1.14235	86	1
SM	INH				1.14235	52	1
SM	INH				1.14235	62	1
SM	INH				1.14235	60	1
SM	PZA				1.55843	49	N/A
SM	PZA				1.55843	50	N/A
EMBx	INH	RIF			0.913292	67	0.7
EMBx	INH	RIF			0.913292	66	0.7
EMBx	INH	RIF			0.913292	73	0.7
EMBx	INH	RIF			0.913292	51	0.7
EMBx	INH	RIF			0.913292	70	0.7
EMBx	INH	SM			0.978096	45	N/A
EMBx	INH	SM			0.978096	71	N/A
EMBx	INH	SM			0.978096	75	N/A
EMBx	RIF	PZA			0.850991	78	N/A
INH	OFX1	RIF			1.0403	77	N/A
INH	RIF	SM			0.711132	72	0.72
INH	RIF	SM			0.711132	94	0.72
INH	RIF	SM			0.711132	92	0.72
INH	RIF	PZA			0.782137	85	N/A
INH	RIF	PZA			0.782137	84	N/A
INH	RIF	PZA			0.782137	90	N/A
INH	SM	PZA			0.857775	61	N/A
INH	SM	PZA			0.857775	73	N/A
INH	SM	PZA			0.857775	71	N/A
INH	SM	PZA			0.857775	63	N/A
EMBx	INH	RIF	SM		0.78034	81	N/A
EMBx	INH	RIF	SM		0.78034	76	N/A
PA824	Moxifloxacin	PZA			1.10024	90	N/A
EMBx	INH	RIFP	PZA		0.978883	86	N/A
EMBx	Moxifloxacin	RIF	PZA		0.958682	91	N/A
INH	RIF	PZA	EMBx		0.824605	77	N/A
INH	RIF	PZA	EMBx		0.824605	88	N/A
INH	RIF	PZA	EMBx		0.824605	80	N/A
INH	RIF	PZA	EMBx		0.824605	88	N/A
INH	RIF	PZA	EMBx		0.824605	83	N/A
INH	RIF	PZA	EMBx		0.824605	84	N/A
INH	RIFP	SM	PZA		0.830666	28	N/A
Moxifloxacin	INH	RIF	PZA		0.92329	87	N/A
Moxifloxacin	INH	RIF	PZA		0.92329	87	N/A
OFX1	INH	RIF	PZA		0.950854	52	N/A
SM	INH	RIF	PZA		0.665251	87	N/A
SM	INH	RIF	PZA		0.665251	91	N/A
SM	INH	RIF	PZA		0.665251	92	N/A
SM	INH	RIF	PZA		0.665251	94	N/A
EMBx	INH	RIF	SM	PZA	0.802538	88	N/A

## Sheet: Table S1E
	Table S1E: Pathway enrichment analysis using the top 500 predictive genes
	Top 500 (Variation Explained = 0.9718)	p-val	p-val fdr	no. of genes
	Ribosome	0.0218407	0.0249388	14
	Oxidative phosphorylation	0.0289223	0.0301942	14
	Glyoxylate and dicarboxylate metabolism	0.0286463	0.0307857	10
	Citrate cycle (TCA cycle)	0.025444	0.0281728	8
	Nicotinate and nicotinamide metabolism	0.00367129	0.00479093	7
	Histidine metabolism	0.007421	0.00935026	7
	Phenylalanine, tyrosine and tryptophan biosynthesis	0.0017526	0.0023718	6
	Nitrogen metabolism	0.00975833	0.0118854	6
	One carbon pool by folate	0.000314696	0.00044226	5
	Selenocompound metabolism	0.0334282	0.0339288	4
	Lipoic acid metabolism	0	0	2
	C5-Branched dibasic acid metabolism	0.0182013	0.0214536	2

## Sheet: Table S1F
Table S1F: DiaMOND Distribution Transformation
DiaMOND Set 1								DiaMOND Set 2
Drug/Pertubation 1	Drug/Pertubation 2	Drug/Pertubation 3	Drug/Pertubation 4	Drug/Pertubation 5	pre-transformation	post-transformation		Drug/Pertubation 1	Drug/Pertubation 2	pre-transformation	post-transformation
ETA	INH				0.99	0.84401		BDQ	CLOFAZIMINE	0.489395	0.0964272
ETA	BDQ				1.02	0.918768		BDQ	INH	0.894275	0.987618
ETA	CLOFAZIMINE				0.7	0.121347		BDQ	PA824	0.935734	1.11385
ETA	PA824				0.74	0.221024		BDQ	RIF	1.22556	1.99628
ETA	LZDx				0.89	0.594816		CLOFAZIMINE	INH	0.643011	0.222582
ETA	RIF				1	0.868929		CLOFAZIMINE	PA824	1.24252	2.04792
ETA	Moxifloxacin				1.49	2.08998		CLOFAZIMINE	RIF	0.732452	0.494907
INH	BDQ				1.21	1.39224		INH	PA824	0.940915	1.12962
INH	CLOFAZIMINE				0.45	0.0964272		INH	RIF	1.21845	1.97465
INH	PA824				0.99	0.84401		PA824	RIF	0.644576	0.227345
INH	LZDx				0.95	0.744332
INH	RIF				1.27	1.54175
INH	EMBx				1.55	2.2395		Statistics
ETA	EMBx				1.22	1.41716		Mean (Checkerboard)	0.994964
INH	Moxifloxacin				1.54	2.21458		St.Dev (Checkerboard)	0.821733
BDQ	CLOFAZIMINE				0.45	0.0964272
BDQ	PA824				0.89	0.594816		Mean (DiaMOND Set 1)	1.05058	New Mean (Transformed Set 1)	1.02803
BDQ	LZDx				1.14	1.2178		St.Dev (DiaMOND Set 1)	0.329756	New St.Dev (Transformed Set 1)	0.772355
BDQ	RIF				1.39	1.84079
BDQ	EMBx				1.15	1.24272		New Mean (DiaMOND Set 2)	0.896688	New Mean (Transformed Set 2)	1.02912
BDQ	Moxifloxacin				1.9	3.11168		New St.Dev (DiaMOND Set 2)	0.269885	New St.Dev (Transformed Set 2)	0.769924
CLOFAZIMINE	PA824				1.14	1.2178
CLOFAZIMINE	LZDx				1	0.868929
CLOFAZIMINE	RIF				0.72	0.171185
CLOFAZIMINE	EMBx				1.28	1.56667
CLOFAZIMINE	Moxifloxacin				1.36	1.76603
PA824	LZDx				1.87	3.03692
PA824	RIF				0.55	0.0964272
PA824	EMBx				1.14	1.2178
PA824	Moxifloxacin				1.59	2.33918
LZDx	RIF				1.11	1.14304
LZDx	EMBx				1.32	1.66635
LZDx	Moxifloxacin				1.27	1.54175
RIF	EMBx				0.69	0.0964272
RIF	Moxifloxacin				1.6	2.3641
EMBx	Moxifloxacin				1.28	1.56667
BDQ	CLOFAZIMINE	INH			0.62	0.0964272
BDQ	CLOFAZIMINE	PA824			0.9	0.619735
BDQ	CLOFAZIMINE	RIF			0.78	0.320702
BDQ	INH	PA824			0.87	0.544977
BDQ	INH	RIF			1.16	1.26764
BDQ	PA824	RIF			0.79	0.345621
CLOFAZIMINE	INH	PA824			0.9	0.619735
CLOFAZIMINE	INH	RIF			0.87	0.544977
CLOFAZIMINE	PA824	RIF			1.04	0.968607
INH	PA824	RIF			0.84	0.470219
BDQ	CLOFAZIMINE	INH	PA824		0.84	0.470219
BDQ	CLOFAZIMINE	INH	RIF		0.74	0.221024
BDQ	CLOFAZIMINE	PA824	RIF		0.88	0.569896
BDQ	INH	PA824	RIF		0.84	0.470219
CLOFAZIMINE	INH	PA824	RIF		0.78	0.320702
BDQ	CLOFAZIMINE	INH	PA824	RIF	0.93	0.694493

## Sheet: Table S1G
Table S1G. Impact of various thresholds for finding differentially expressed genes after drug treatment. Changing the log fold change threshold from 4- to 32-fold showed similar correlation with the experimental test set interactions as the default threshold (2-fold). The use of a fold change threshold to binarize the data was performed to reduce the noise in the datasets. Overall, this analysis …
			Experiment	INDIGO Predictions
				z = 2 (2 log fold)	z = 3 (3 log fold)	z = 5 (5 log fold)	Quantitative values - no threshold
BDQ	CLARYTHROMYCIN		0.54	0.805523	0.7222	0.784222	0.842301
BDQ	CPZ		0.65	0.669745	0.639881	0.62504	0.59882
BDQ	SPECTINOMYCIN		0.8	0.826926	0.795443	0.835893	0.975841
CLARYTHROMYCIN	CPZ		0.26	0.630462	0.655931	0.714978	0.616979
RIF	NORFLOXACIN		1.14	1.2891	1.32426	1.4011	0.754136
RIF	CIPROFLOXACIN		1.18	1.08763	1.15009	1.1562	0.733403
SM	CAP		2.68	1.55501	1.30995	1.67601	1.49274
BDQ	SM		1.12	1.09904	1.12213	1.1216	1.53911
SM	Moxifloxacin		3.68	2.09851	2.21575	2.0924	2.11814
CAP	SPECTINOMYCIN		0.750679	0.671913	0.716323	0.738247	0.84112
CLOFAZIMINE	SPECTINOMYCIN		0.185113	0.55275	0.585041	0.569065	0.659364
CLOFAZIMINE	CAP		0.704321	0.780152	0.658208	0.77462	0.713972
CAP	LEVO		2.35466	1.59688	1.37762	1.68809	1.40764
INH	LEVO		1.35333	1.33582	1.40597	1.49088	1.15558
LEVO	SPECTINOMYCIN		2.07651	1.18399	1.26688	1.42949	1.19862
LEVO	Moxifloxacin		0.129483	1.94082	1.87822	1.8842	1.93601
Moxifloxacin	SPECTINOMYCIN		1.50168	1.80832	1.7754	1.76948	1.76118
CLOFAZIMINE	CAP	SPECTINOMYCIN	0.0182244	0.614833	0.643086	0.618626	0.605694
CLOFAZIMINE	INH	SPECTINOMYCIN	0.537432	0.537096	0.632506	0.60908	0.618356
INH	RIF	SPECTINOMYCIN	1.09373	0.750408	0.801131	0.772564	0.674849
CAP	LEVO	SPECTINOMYCIN	1.62221	0.852034	0.849645	0.87746	1.05648
INH	LEVO	SPECTINOMYCIN	2.64208	0.986828	0.971044	0.946395	0.855181
CLOFAZIMINE	Moxifloxacin	SPECTINOMYCIN	0.138755	1.01367	0.947714	0.873728	1.20848
LEVO	Moxifloxacin	SPECTINOMYCIN	1.33479	1.22269	1.22243	1.35505	1.53606
			Spearman Correlation	0.625217	0.632174	0.665217	0.523478
			p-value	0.00138348	0.00118437	0.000536432	0.00954791
			Partial correlation (compared to INDIGO predictions with default settings)	0.1564	0.2164	0.3998	0.0349
			p-value	0.4761	0.3214	0.0587	0.8742

## Sheet: Table S1H
Table S1H. Impact of using various machine learning algorithms for predicting drug interactions.
			Experiment	INDIGO Predictions
Drug combinations				Random Forest with Hyper parameter optimization	SVM	Regression trees	Default settings
BDQ	CLARYTHROMYCIN		0.54	0.839114	0.968951	1	0.743187
BDQ	CPZ		0.65	0.600948	0.55682	1	0.572628
BDQ	SPECTINOMYCIN		0.8	1.35454	2.02318	0.18985	0.661077
CLARYTHROMYCIN	CPZ		0.26	0.71449	0.0613029	1	0.63699
RIF	NORFLOXACIN		1.14	2.34686	1.71424	0.945	1.25428
RIF	CIPROFLOXACIN		1.18	1.48041	0.639368	0.654286	1.08839
SM	CAP		2.68	1.99654	1.77234	1.4625	1.40245
BDQ	SM		1.12	1.24393	1.77397	1.4625	1.0416
SM	Moxifloxacin		3.68	2.53235	3.06868	2.52069	1.99401
CAP	SPECTINOMYCIN		0.750679	0.41836	0.767215	0.317389	0.606128
CLOFAZIMINE	SPECTINOMYCIN		0.185113	0.577947	0.114433	0.399286	0.514798
CLOFAZIMINE	CAP		0.704321	0.782884	0.542304	0.317389	0.695537
CAP	LEVO		2.35466	1.2944	1.19825	2.52069	1.45413
INH	LEVO		1.35333	1.05126	1.03948	2.52069	1.47645
LEVO	SPECTINOMYCIN		2.07651	1.0709	1.0792	2.52069	1.16882
LEVO	Moxifloxacin		0.129483	1.69178	2.65328	2.52069	1.92439
Moxifloxacin	SPECTINOMYCIN		1.50168	1.41685	2.29992	2.52069	1.7049
CLOFAZIMINE	CAP	SPECTINOMYCIN	0.0182244	0.591694	0.443233	1	0.652669
CLOFAZIMINE	INH	SPECTINOMYCIN	0.537432	0.51931	0.502444	0.108887	0.586723
INH	RIF	SPECTINOMYCIN	1.09373	0.754257	0.0437689	0.785	0.801048
CAP	LEVO	SPECTINOMYCIN	1.62221	1.11317	0.851412	0.945	0.846333
INH	LEVO	SPECTINOMYCIN	2.64208	1.25938	0.786635	0.785	0.907439
CLOFAZIMINE	Moxifloxacin	SPECTINOMYCIN	0.138755	0.801973	1.27556	0.945	0.871546
LEVO	Moxifloxacin	SPECTINOMYCIN	1.33479	1.3514	1.98721	2.52069	1.22666
			Spearman Correlation	0.60087	0.42	0.375573	0.613
			p-value	0.002	0.0421353	0.0705173	0.0014
