# Supplementary material for: Transcriptomic Signatures Predict Regulators of Drug Synergy and Clinical Regimen Efficacy against Tuberculosis
Source: mBio. 2019 Nov 12;10(6):e02627-19. doi: 10.1128/mBio.02627-19 (PMC6851285; doi:10.1128/mBio.02627-19)
Supplement: TABLE S2 [file mBio.02627-19-st002.xlsx]

## Sheet: Table S2
Table S2: 2-way, 3-way, INDIGO-MTB scores for 35 high-interest TB drugs
Interest Drug Annotation (Drugs that have transcriptomics data in MTB are highlighted and starred (**). The predictions for the rest were made using orthology matching with E. coli data)	Name	MIC against MTB		2-way interaction scores				3-way interaction scores
AMIKACIN**	Amikacin	1.7 uM		Drug 1	Drug 2	INDIGO-MTB Score		Drug 1	Drug 2	Drug 3	INDIGO-MTB Score
AMOXICILLIN	Amoxicillin	8ug/mL		BDQ	CLOFAZIMINE	0.360576		BDQ	CLOFAZIMINE	INH	0.417296
AZITHROMYCIN	Azithromycin	95ug/mL		AMIKACIN	VERx	0.391145		BDQ	CLOFAZIMINE	RIF	0.432695
BDQ**	Bedaquiline	0.5 uM		CPZ	SPECTINOMYCIN	0.430745		AMIKACIN	CPZ	SPECTINOMYCIN	0.480018
CAP**	Capreomycin	3 uM		AMIKACIN	CPZ	0.43829		CPZ	INH	VERx	0.50463
CEFOXITIN	Cefoxitin	> 100ug/mL		PA824	RIF	0.445619		AMIKACIN	MINOCYCLINE	VERx	0.507109
CPZ**	Chlorpromazine	94uM		CLOFAZIMINE	INH	0.462515		BDQ	CLOFAZIMINE	SPECTINOMYCIN	0.5194
CIPROFLOXACIN	Ciprofloxacin	3 uM		CPZ	INH	0.471973		BDQ	CLOFAZIMINE	P218x	0.519837
CLARYTHROMYCIN	Clarythromycin	20uM		CLOFAZIMINE	RIF	0.494661		BDQ	CLARYTHROMYCIN	CLOFAZIMINE	0.521106
CLOFAZIMINE**	Clofazimine	0.125 uM		AZITHROMYCIN	VERx	0.506054		AMIKACIN	CPZ	VERx	0.521732
DAPx**	Dapsone	25 uM		P218x	VERx	0.506156		AMIKACIN	AZITHROMYCIN	VERx	0.523665
DELx**	Delamanid	0.09 uM		RIF	VERx	0.511637		CPZ	INH	THZ (1hrMIC)	0.525306
EMBx**	Ethambutol	2.45 uM		CLARYTHROMYCIN	SPECTINOMYCIN	0.527016		INH	VERx	CIPROFLOXACIN	0.532735
ETA**	Ethionamide	1.5 uM		AZITHROMYCIN	SPECTINOMYCIN	0.53534		PA824	RIF	THZ (1hrMIC)	0.534181
INH**	Isoniazid	3.6 uM		DAPx	VERx	0.538204		CPZ	MINOCYCLINE	SPECTINOMYCIN	0.536774
Kanamycin**	Kanamycin	2 uM		INH	VERx	0.541859		MINOCYCLINE	P218x	VERx	0.537254
LZDx**	Linezolid	0.5 uM		CLARYTHROMYCIN	VERx	0.544123		CLOFAZIMINE	INH	RIF	0.539013
METHOTREXATE	Methotrexate	150 μg/ml		CLOFAZIMINE	SPECTINOMYCIN	0.551151		MINOCYCLINE	TRIMETHOPRIM	VERx	0.539459
MINOCYCLINE	Minocycline	4ug/mL		SPECTINOMYCIN	CIPROFLOXACIN	0.555281		CPZ	SPECTINOMYCIN	CIPROFLOXACIN	0.539694
Moxifloxacin**	Moxifloxacin	0.05 uM		MINOCYCLINE	VERx	0.555321		AMIKACIN	VERx	CIPROFLOXACIN	0.541729
NORFLOXACIN	Norfloxacin	6 uM		VERx	THZ (1hrMIC)	0.569828		CEFOXITIN	MINOCYCLINE	VERx	0.543719
OFX1**	Ofloxacin	2.8 uM		CEFOXITIN	VERx	0.574393		AMIKACIN	BDQ	CLOFAZIMINE	0.544934
P218x**	P218	0.1 uM		SPECTINOMYCIN	THZ (1hrMIC)	0.577481		CEFOXITIN	CLOFAZIMINE	INH	0.546165
PBTZ169x**	PBTZ169	0.4 nM		INH	THZ (1hrMIC)	0.58594		AMIKACIN	CEFOXITIN	VERx	0.548943
PA824**	Pretomanid	0.8 uM		SPECTINOMYCIN	VERx	0.592079		CPZ	SPECTINOMYCIN	THZ (1hrMIC)	0.548951
RIF**	Rifampicin	0.03 uM		MINOCYCLINE	SPECTINOMYCIN	0.594996		CLARYTHROMYCIN	SPECTINOMYCIN	THZ (1hrMIC)	0.549322
RIFP**	Rifapentine	0.035 uM		CEFOXITIN	CPZ	0.596478		CLOFAZIMINE	INH	THZ (1hrMIC)	0.549532
SPECTINOMYCIN	Spectinomycin	241 uM		CPZ	RIF	0.614177		AZITHROMYCIN	P218x	VERx	0.549579
SM**	Streptomycin	0.5 uM		SPECTINOMYCIN	NORFLOXACIN	0.615679		BDQ	PA824	RIF	0.549801
SMXx**	Sulfamethoxazole	12.5 uM		CPZ	TRIMETHOPRIM	0.61742		RIF	VERx	THZ (1hrMIC)	0.550334
SUTx**	Sutezolid	5.6 uM		VERx	RIFP	0.618044		CPZ	RIF	SPECTINOMYCIN	0.551204
TET**	Tetracycline			CEFOXITIN	THZ (1hrMIC)	0.621754		AMIKACIN	SPECTINOMYCIN	VERx	0.552176
THZ (1hrMIC)**	Thioridazine	15ug/mL		VERx	CIPROFLOXACIN	0.625138		AMIKACIN	P218x	VERx	0.552336
TRIMETHOPRIM	Trimethoprim	512 ug/mL		AMIKACIN	THZ (1hrMIC)	0.635246		AMIKACIN	VERx	THZ (1hrMIC)	0.552806
VERx**	Verapamil	440 uM		CPZ	CLARYTHROMYCIN	0.637907		AZITHROMYCIN	RIF	VERx	0.553246
				CLARYTHROMYCIN	THZ (1hrMIC)	0.639993		SPECTINOMYCIN	VERx	RIFP	0.555343
				CPZ	THZ (1hrMIC)	0.641179		AMIKACIN	CEFOXITIN	CPZ	0.555556
				CPZ	VERx	0.641415		CLOFAZIMINE	P218x	RIF	0.55639
				AZITHROMYCIN	CLOFAZIMINE	0.641657		AMIKACIN	CLARYTHROMYCIN	VERx	0.55809
				AZITHROMYCIN	THZ (1hrMIC)	0.647126		AMIKACIN	CPZ	THZ (1hrMIC)	0.559332
				AZITHROMYCIN	CPZ	0.647278		CPZ	Kanamycin	SPECTINOMYCIN	0.559691
				EMBx	RIF	0.649095		BDQ	CEFOXITIN	CLOFAZIMINE	0.560215
				CPZ	P218x	0.65043		AMOXICILLIN	BDQ	CLOFAZIMINE	0.560619
				TRIMETHOPRIM	VERx	0.651249		AZITHROMYCIN	INH	VERx	0.561001
				AMIKACIN	CLOFAZIMINE	0.653577		CPZ	INH	SPECTINOMYCIN	0.561451
				CPZ	CIPROFLOXACIN	0.656977		BDQ	CLOFAZIMINE	DAPx	0.562273
				CLARYTHROMYCIN	CLOFAZIMINE	0.661663		CPZ	CLARYTHROMYCIN	SPECTINOMYCIN	0.562383
				TRIMETHOPRIM	THZ (1hrMIC)	0.665923		CEFOXITIN	P218x	VERx	0.562686
				SPECTINOMYCIN	TRIMETHOPRIM	0.672007		AZITHROMYCIN	CEFOXITIN	VERx	0.563107
				CPZ	MINOCYCLINE	0.673377		AZITHROMYCIN	BDQ	CLOFAZIMINE	0.564975
				CPZ	CLOFAZIMINE	0.678323		AZITHROMYCIN	SPECTINOMYCIN	VERx	0.565142
				RIF	THZ (1hrMIC)	0.678573		CPZ	RIF	THZ (1hrMIC)	0.566055
				BDQ	VERx	0.68031		AMIKACIN	RIF	VERx	0.566254
				CPZ	NORFLOXACIN	0.685866		BDQ	CLOFAZIMINE	TRIMETHOPRIM	0.566356
				CLARYTHROMYCIN	LZDx	0.686435		AMIKACIN	Kanamycin	VERx	0.566503
				CEFOXITIN	SPECTINOMYCIN	0.691907		AMIKACIN	CLOFAZIMINE	INH	0.566683
				CPZ	Kanamycin	0.692431		BDQ	CLOFAZIMINE	RIFP	0.567209
				VERx	NORFLOXACIN	0.693024		CLOFAZIMINE	DAPx	INH	0.567226
				CPZ	DAPx	0.693117		BDQ	CLOFAZIMINE	ETA	0.567556
				CPZ	CAP	0.694802		MINOCYCLINE	RIF	VERx	0.567919
				CLOFAZIMINE	CIPROFLOXACIN	0.697179		CPZ	SPECTINOMYCIN	RIFP	0.56797
				CPZ	TET	0.698058		CPZ	RIF	VERx	0.568099
				CLOFAZIMINE	MINOCYCLINE	0.701833		AZITHROMYCIN	CPZ	SPECTINOMYCIN	0.568327
				TET	VERx	0.703805		CLOFAZIMINE	RIF	SPECTINOMYCIN	0.568352
				DELx	VERx	0.711711		AMIKACIN	CPZ	P218x	0.56922
				CLOFAZIMINE	P218x	0.711955		CPZ	CLOFAZIMINE	INH	0.570063
				Kanamycin	SPECTINOMYCIN	0.711988		INH	VERx	RIFP	0.57026
				NORFLOXACIN	THZ (1hrMIC)	0.714696		DAPx	MINOCYCLINE	VERx	0.570397
				AZITHROMYCIN	CLARYTHROMYCIN	0.714954		AMIKACIN	TRIMETHOPRIM	VERx	0.570436
				MINOCYCLINE	THZ (1hrMIC)	0.715103		AMOXICILLIN	CPZ	SPECTINOMYCIN	0.570957
				CLOFAZIMINE	TRIMETHOPRIM	0.717578		CPZ	SPECTINOMYCIN	TRIMETHOPRIM	0.57124
				CEFOXITIN	CLARYTHROMYCIN	0.719259		DAPx	PA824	RIF	0.571279
				BDQ	CLARYTHROMYCIN	0.722381		P218x	RIF	VERx	0.571946
				AMIKACIN	PA824	0.722458		MINOCYCLINE	VERx	RIFP	0.572138
				AZITHROMYCIN	CEFOXITIN	0.723888		AMIKACIN	CPZ	RIF	0.572347
				P218x	THZ (1hrMIC)	0.727854		CLARYTHROMYCIN	TRIMETHOPRIM	VERx	0.572583
				BDQ	SPECTINOMYCIN	0.729518		CPZ	SPECTINOMYCIN	METHOTREXATE	0.572903
				CLOFAZIMINE	VERx	0.730403		CLOFAZIMINE	INH	P218x	0.573391
				VERx	CAP	0.732886		AMIKACIN	INH	VERx	0.573512
				BDQ	CPZ	0.733167		CLOFAZIMINE	INH	TRIMETHOPRIM	0.574201
				CEFOXITIN	CLOFAZIMINE	0.734621		RIF	SPECTINOMYCIN	VERx	0.574321
				CLARYTHROMYCIN	TRIMETHOPRIM	0.740537		AMIKACIN	VERx	METHOTREXATE	0.574626
				CLARYTHROMYCIN	NORFLOXACIN	0.743645		INH	MINOCYCLINE	VERx	0.575966
				DAPx	THZ (1hrMIC)	0.743744		CLARYTHROMYCIN	SPECTINOMYCIN	VERx	0.575982
				LZDx	SPECTINOMYCIN	0.744148		CPZ	INH	P218x	0.576043
				CEFOXITIN	TRIMETHOPRIM	0.74434		AMIKACIN	VERx	RIFP	0.576268
				CPZ	LZDx	0.744683		CEFOXITIN	CLARYTHROMYCIN	SPECTINOMYCIN	0.576686
				CPZ	PBTZ169x	0.744877		CLARYTHROMYCIN	INH	VERx	0.577032
				CEFOXITIN	MINOCYCLINE	0.746795		AMOXICILLIN	CLOFAZIMINE	INH	0.577524
				CLOFAZIMINE	THZ (1hrMIC)	0.747886		CPZ	DAPx	INH	0.577815
				SPECTINOMYCIN	CAP	0.759041		P218x	VERx	THZ (1hrMIC)	0.57829
				SMXx	VERx	0.760107		P218x	SPECTINOMYCIN	VERx	0.578314
				CLARYTHROMYCIN	CIPROFLOXACIN	0.760197		BDQ	SPECTINOMYCIN	VERx	0.578331
				CIPROFLOXACIN	THZ (1hrMIC)	0.761855		AMIKACIN	CPZ	INH	0.578539
				CPZ	RIFP	0.764728		CLARYTHROMYCIN	P218x	VERx	0.579011
				VERx	PBTZ169x	0.765093		CPZ	P218x	VERx	0.579793
				CLARYTHROMYCIN	P218x	0.767638		AMIKACIN	DAPx	VERx	0.581047
				CLARYTHROMYCIN	MINOCYCLINE	0.769064		CEFOXITIN	CPZ	INH	0.581359
				AMIKACIN	SPECTINOMYCIN	0.77201		MINOCYCLINE	SPECTINOMYCIN	VERx	0.58162
				RIF	SPECTINOMYCIN	0.77267		P218x	VERx	CIPROFLOXACIN	0.583425
				VERx	METHOTREXATE	0.777218		AZITHROMYCIN	CLOFAZIMINE	INH	0.583705
				CLOFAZIMINE	NORFLOXACIN	0.777399		CLOFAZIMINE	RIF	TRIMETHOPRIM	0.583755
				Kanamycin	VERx	0.778007		AMIKACIN	VERx	NORFLOXACIN	0.585119
				BDQ	CEFOXITIN	0.782967		AZITHROMYCIN	DAPx	VERx	0.585293
				CLARYTHROMYCIN	RIFP	0.785689		P218x	PA824	RIF	0.586418
				CAP	THZ (1hrMIC)	0.78863		CEFOXITIN	CLARYTHROMYCIN	VERx	0.586595
				CPZ	DELx	0.790773		AMIKACIN	CLOFAZIMINE	RIF	0.587148
				CLOFAZIMINE	TET	0.792939		CPZ	SPECTINOMYCIN	NORFLOXACIN	0.587577
				BDQ	THZ (1hrMIC)	0.794405		BDQ	MINOCYCLINE	VERx	0.587926
				CLOFAZIMINE	Kanamycin	0.794505		CLOFAZIMINE	INH	VERx	0.588683
				P218x	SPECTINOMYCIN	0.797761		CEFOXITIN	CPZ	THZ (1hrMIC)	0.58879
				EMBx	VERx	0.800575		BDQ	CLOFAZIMINE	THZ (1hrMIC)	0.589986
				CEFOXITIN	P218x	0.802825		INH	P218x	VERx	0.590397
				BDQ	PBTZ169x	0.806267		CPZ	INH	RIFP	0.590695
				CLOFAZIMINE	DAPx	0.806544		AMIKACIN	BDQ	VERx	0.590982
				INH	CIPROFLOXACIN	0.80667		PA824	RIF	VERx	0.591006
				CEFOXITIN	NORFLOXACIN	0.807278		AMOXICILLIN	AMIKACIN	VERx	0.592196
				CLOFAZIMINE	PBTZ169x	0.809028		CEFOXITIN	CPZ	SPECTINOMYCIN	0.592251
				AMIKACIN	CLARYTHROMYCIN	0.81156		MINOCYCLINE	SPECTINOMYCIN	THZ (1hrMIC)	0.592383
				PBTZ169x	THZ (1hrMIC)	0.81438		CLOFAZIMINE	INH	RIFP	0.592466
				CLOFAZIMINE	RIFP	0.815009		CEFOXITIN	RIF	VERx	0.593406
				AMIKACIN	CEFOXITIN	0.817402		MINOCYCLINE	VERx	THZ (1hrMIC)	0.593429
				CLARYTHROMYCIN	INH	0.818496		PA824	RIF	TRIMETHOPRIM	0.593495
				CEFOXITIN	CIPROFLOXACIN	0.819176		AZITHROMYCIN	VERx	RIFP	0.594282
				CLARYTHROMYCIN	DAPx	0.821432		DAPx	INH	VERx	0.594924
				SPECTINOMYCIN	RIFP	0.821935		BDQ	CLARYTHROMYCIN	VERx	0.595093
				RIFP	THZ (1hrMIC)	0.823541		CLOFAZIMINE	INH	Kanamycin	0.595613
				CPZ	METHOTREXATE	0.825296		BDQ	P218x	SPECTINOMYCIN	0.595642
				CLARYTHROMYCIN	PA824	0.835373		AZITHROMYCIN	TRIMETHOPRIM	VERx	0.595939
				CLARYTHROMYCIN	CAP	0.846113		CEFOXITIN	VERx	RIFP	0.596302
				CLOFAZIMINE	CAP	0.848993		CEFOXITIN	CPZ	RIF	0.59668
				LZDx	THZ (1hrMIC)	0.851329		RIF	VERx	METHOTREXATE	0.596947
				LZDx	CIPROFLOXACIN	0.852495		BDQ	CLOFAZIMINE	VERx	0.597177
				PA824	SM	0.852524		AZITHROMYCIN	VERx	THZ (1hrMIC)	0.597356
				CEFOXITIN	RIFP	0.854446		AMIKACIN	CPZ	DAPx	0.59738
				CLOFAZIMINE	LZDx	0.85494		PA824	RIF	RIFP	0.59745
				CLOFAZIMINE	ETA	0.856525		CLARYTHROMYCIN	VERx	THZ (1hrMIC)	0.597937
				AZITHROMYCIN	LZDx	0.857419		CLARYTHROMYCIN	DAPx	VERx	0.598007
				INH	LZDx	0.859504		CPZ	P218x	SPECTINOMYCIN	0.598298
				AZITHROMYCIN	TRIMETHOPRIM	0.861801		INH	PA824	RIF	0.598304
				MINOCYCLINE	TRIMETHOPRIM	0.868959		CLARYTHROMYCIN	VERx	RIFP	0.59835
				LZDx	MINOCYCLINE	0.875087		AMOXICILLIN	MINOCYCLINE	VERx	0.598534
				CPZ	SMXx	0.878688		CLOFAZIMINE	INH	MINOCYCLINE	0.59866
				CLARYTHROMYCIN	PBTZ169x	0.88004		AZITHROMYCIN	CLOFAZIMINE	RIF	0.59907
				Kanamycin	THZ (1hrMIC)	0.880205		CEFOXITIN	INH	VERx	0.59909
				AZITHROMYCIN	INH	0.882003		RIF	TRIMETHOPRIM	VERx	0.600091
				INH	P218x	0.882052		P218x	VERx	NORFLOXACIN	0.600827
				CEFOXITIN	RIF	0.883207		AMIKACIN	CPZ	TRIMETHOPRIM	0.6018
				ETA	PA824	0.883803		CLOFAZIMINE	DAPx	RIF	0.601941
				DAPx	SPECTINOMYCIN	0.883908		Kanamycin	PA824	RIF	0.602046
				TRIMETHOPRIM	CIPROFLOXACIN	0.884621		BDQ	CLOFAZIMINE	NORFLOXACIN	0.602177
				CEFOXITIN	DAPx	0.885412		INH	TRIMETHOPRIM	VERx	0.603433
				CEFOXITIN	PBTZ169x	0.888558		RIF	VERx	RIFP	0.603542
				AZITHROMYCIN	BDQ	0.888585		AMOXICILLIN	CLARYTHROMYCIN	VERx	0.603703
				CEFOXITIN	LZDx	0.889175		CLOFAZIMINE	INH	CIPROFLOXACIN	0.604027
				CLOFAZIMINE	DELx	0.890816		Kanamycin	RIF	VERx	0.604337
				PA824	VERx	0.892611		CLOFAZIMINE	INH	SPECTINOMYCIN	0.604614
				SPECTINOMYCIN	METHOTREXATE	0.893692		BDQ	CLOFAZIMINE	CIPROFLOXACIN	0.604722
				LZDx	VERx	0.893964		CLARYTHROMYCIN	CLOFAZIMINE	INH	0.604996
				CLOFAZIMINE	METHOTREXATE	0.896303		P218x	VERx	METHOTREXATE	0.605486
				DELx	SPECTINOMYCIN	0.897774		CPZ	VERx	THZ (1hrMIC)	0.605794
				DELx	THZ (1hrMIC)	0.902309		INH	VERx	THZ (1hrMIC)	0.605926
				AMOXICILLIN	CPZ	0.902894		AMOXICILLIN	PA824	RIF	0.60596
				AZITHROMYCIN	CIPROFLOXACIN	0.90524		SPECTINOMYCIN	VERx	METHOTREXATE	0.606165
				THZ (1hrMIC)	METHOTREXATE	0.905379		CPZ	INH	RIF	0.606181
				CLARYTHROMYCIN	Kanamycin	0.905447		AMOXICILLIN	CLOFAZIMINE	RIF	0.607135
				CEFOXITIN	INH	0.911175		CEFOXITIN	VERx	CIPROFLOXACIN	0.607412
				SPECTINOMYCIN	PBTZ169x	0.911647		CEFOXITIN	DAPx	VERx	0.607494
				PA824	RIFP	0.912093		DAPx	VERx	CIPROFLOXACIN	0.607551
				CEFOXITIN	CAP	0.916225		BDQ	CLOFAZIMINE	MINOCYCLINE	0.608173
				DAPx	INH	0.916319		AZITHROMYCIN	CLARYTHROMYCIN	VERx	0.608405
				MINOCYCLINE	CIPROFLOXACIN	0.921797		CLARYTHROMYCIN	RIF	VERx	0.608935
				TET	THZ (1hrMIC)	0.922527		CPZ	CLOFAZIMINE	RIF	0.608982
				AZITHROMYCIN	MINOCYCLINE	0.92401		CLARYTHROMYCIN	MINOCYCLINE	VERx	0.609034
				CPZ	EMBx	0.925355		CLARYTHROMYCIN	MINOCYCLINE	SPECTINOMYCIN	0.609074
				LZDx	TRIMETHOPRIM	0.92717		AMIKACIN	CLOFAZIMINE	THZ (1hrMIC)	0.609988
				EMBx	THZ (1hrMIC)	0.930869		RIF	RIFP	THZ (1hrMIC)	0.61035
				INH	MINOCYCLINE	0.931743		P218x	RIF	THZ (1hrMIC)	0.610808
				P218x	PA824	0.931793		CEFOXITIN	CLOFAZIMINE	RIF	0.610971
				BDQ	PA824	0.935465		CPZ	INH	Kanamycin	0.611101
				CEFOXITIN	Kanamycin	0.935667		CLOFAZIMINE	SPECTINOMYCIN	METHOTREXATE	0.611613
				DAPx	PA824	0.937497		DAPx	RIF	VERx	0.611621
				INH	SPECTINOMYCIN	0.937732		AZITHROMYCIN	MINOCYCLINE	VERx	0.612182
				CLARYTHROMYCIN	RIF	0.940894		SPECTINOMYCIN	VERx	CIPROFLOXACIN	0.612985
				BDQ	MINOCYCLINE	0.941004		BDQ	CLARYTHROMYCIN	SPECTINOMYCIN	0.613169
				SPECTINOMYCIN	TET	0.942414		MINOCYCLINE	TET	VERx	0.613404
				BDQ	CIPROFLOXACIN	0.942693		MINOCYCLINE	SPECTINOMYCIN	TRIMETHOPRIM	0.613812
				SMXx	THZ (1hrMIC)	0.94345		CLARYTHROMYCIN	LZDx	VERx	0.613998
				INH	Kanamycin	0.943553		AMIKACIN	CPZ	CLARYTHROMYCIN	0.61445
				AZITHROMYCIN	Kanamycin	0.944614		Kanamycin	SPECTINOMYCIN	CIPROFLOXACIN	0.614714
				CLARYTHROMYCIN	DELx	0.946738		AMOXICILLIN	RIF	VERx	0.614954
				AMOXICILLIN	VERx	0.948268		INH	CIPROFLOXACIN	THZ (1hrMIC)	0.615089
				CLARYTHROMYCIN	EMBx	0.954244		CPZ	VERx	RIFP	0.615463
				AMIKACIN	P218x	0.955267		CEFOXITIN	CPZ	CLARYTHROMYCIN	0.6157
				INH	NORFLOXACIN	0.955267		CPZ	INH	METHOTREXATE	0.616642
				P218x	PBTZ169x	0.955895		CPZ	DAPx	VERx	0.617039
				LZDx	CAP	0.958209		CPZ	INH	TRIMETHOPRIM	0.617078
				P218x	RIF	0.962108		BDQ	CPZ	SPECTINOMYCIN	0.617096
				AMIKACIN	EMBx	0.96326		CPZ	CLARYTHROMYCIN	THZ (1hrMIC)	0.617182
				CLOFAZIMINE	SMXx	0.964765		CPZ	P218x	RIF	0.617761
				AZITHROMYCIN	P218x	0.965065		CEFOXITIN	CPZ	VERx	0.618251
				PA824	THZ (1hrMIC)	0.96572		BDQ	CEFOXITIN	VERx	0.618308
				AMOXICILLIN	CLOFAZIMINE	0.971756		CPZ	SPECTINOMYCIN	CAP	0.618489
				CLARYTHROMYCIN	TET	0.971944		CPZ	INH	CIPROFLOXACIN	0.618558
				CPZ	PA824	0.973678		AZITHROMYCIN	PA824	RIF	0.61859
				MINOCYCLINE	NORFLOXACIN	0.973802		CLOFAZIMINE	Kanamycin	RIF	0.618652
				P218x	RIFP	0.974439		AMIKACIN	CPZ	MINOCYCLINE	0.618695
				EMBx	PA824	0.974868		AZITHROMYCIN	SPECTINOMYCIN	THZ (1hrMIC)	0.619173
				NORFLOXACIN	CIPROFLOXACIN	0.976503		CLOFAZIMINE	RIF	THZ (1hrMIC)	0.619251
				Kanamycin	CIPROFLOXACIN	0.976941		DAPx	SPECTINOMYCIN	VERx	0.619353
				EMBx	RIFP	0.979829		Kanamycin	MINOCYCLINE	SPECTINOMYCIN	0.619858
				CEFOXITIN	METHOTREXATE	0.979859		CLOFAZIMINE	RIF	VERx	0.619886
				INH	PA824	0.98037		AZITHROMYCIN	BDQ	VERx	0.619993
				CEFOXITIN	PA824	0.982216		P218x	VERx	RIFP	0.620156
				CEFOXITIN	EMBx	0.982391		CLOFAZIMINE	RIF	RIFP	0.620674
				BDQ	P218x	0.982423		AMOXICILLIN	CPZ	INH	0.620921
				Kanamycin	MINOCYCLINE	0.98265		RIF	VERx	CIPROFLOXACIN	0.621258
				INH	PBTZ169x	0.985892		Kanamycin	P218x	VERx	0.622151
				CLARYTHROMYCIN	METHOTREXATE	0.986488		BDQ	CLOFAZIMINE	PBTZ169x	0.622631
				EMBx	P218x	0.988961		AMIKACIN	LZDx	VERx	0.622715
				Kanamycin	TRIMETHOPRIM	0.990497		AMOXICILLIN	INH	VERx	0.623378
				CEFOXITIN	DELx	0.991071		CPZ	INH	LZDx	0.623636
				INH	RIFP	0.991223		CLOFAZIMINE	INH	METHOTREXATE	0.623714
				LZDx	NORFLOXACIN	0.994518		AMIKACIN	CLOFAZIMINE	RIFP	0.62384
				CPZ	OFX1	0.99611		AMIKACIN	CPZ	METHOTREXATE	0.623878
				AMIKACIN	BDQ	0.996804		INH	SPECTINOMYCIN	VERx	0.624103
				AMIKACIN	PBTZ169x	0.998126		P218x	RIF	SPECTINOMYCIN	0.624187
				INH	TRIMETHOPRIM	1.00393		INH	RIF	VERx	0.624592
				TRIMETHOPRIM	NORFLOXACIN	1.00446		INH	VERx	METHOTREXATE	0.624914
				CLARYTHROMYCIN	SMXx	1.00515		CLOFAZIMINE	MINOCYCLINE	SPECTINOMYCIN	0.625031
				RIF	RIFP	1.00631		AMIKACIN	CLOFAZIMINE	SPECTINOMYCIN	0.625176
				AMIKACIN	RIFP	1.00717		INH	Kanamycin	VERx	0.625221
				CPZ	SM	1.00803		P218x	TRIMETHOPRIM	VERx	0.625226
				SPECTINOMYCIN	SMXx	1.00909		INH	VERx	NORFLOXACIN	0.62538
				AZITHROMYCIN	NORFLOXACIN	1.01095		AMIKACIN	CPZ	CAP	0.625772
				MINOCYCLINE	CAP	1.01134		AZITHROMYCIN	CPZ	INH	0.625861
				AMIKACIN	INH	1.01156		AMIKACIN	CPZ	RIFP	0.626634
				OFX1	VERx	1.01188		AZITHROMYCIN	SPECTINOMYCIN	CIPROFLOXACIN	0.627146
				AMIKACIN	DAPx	1.01475		VERx	CIPROFLOXACIN	THZ (1hrMIC)	0.627506
				PBTZ169x	RIFP	1.01568		CLARYTHROMYCIN	CLOFAZIMINE	RIF	0.627588
				BDQ	NORFLOXACIN	1.01956		CLARYTHROMYCIN	INH	RIF	0.628095
				CAP	CIPROFLOXACIN	1.02012		AZITHROMYCIN	MINOCYCLINE	SPECTINOMYCIN	0.628275
				PBTZ169x	CIPROFLOXACIN	1.02021		CLARYTHROMYCIN	P218x	SPECTINOMYCIN	0.628632
				DELx	SMXx	1.02123		AMIKACIN	CLOFAZIMINE	P218x	0.62876
				AMIKACIN	RIF	1.02131		MINOCYCLINE	PA824	RIF	0.629008
				MINOCYCLINE	P218x	1.02222		RIF	SPECTINOMYCIN	THZ (1hrMIC)	0.629075
				BDQ	TRIMETHOPRIM	1.02591		AMIKACIN	CPZ	TET	0.62927
				DAPx	EMBx	1.02752		BDQ	CPZ	CLOFAZIMINE	0.630165
				BDQ	Kanamycin	1.02769		CPZ	P218x	THZ (1hrMIC)	0.630217
				LZDx	METHOTREXATE	1.02888		AMIKACIN	VERx	CAP	0.630247
				DAPx	P218x	1.02918		TRIMETHOPRIM	VERx	CIPROFLOXACIN	0.630525
				AZITHROMYCIN	CAP	1.03007		CEFOXITIN	CPZ	P218x	0.630874
				AZITHROMYCIN	PBTZ169x	1.03305		BDQ	CPZ	VERx	0.630932
				DAPx	RIF	1.03388		AMIKACIN	CPZ	Kanamycin	0.631259
				DELx	INH	1.03656		DAPx	VERx	NORFLOXACIN	0.631671
				AZITHROMYCIN	RIFP	1.03871		AMOXICILLIN	AMIKACIN	CPZ	0.63185
				EMBx	MINOCYCLINE	1.04213		CEFOXITIN	CPZ	MINOCYCLINE	0.63186
				DAPx	RIFP	1.04224		MINOCYCLINE	VERx	NORFLOXACIN	0.631868
				AZITHROMYCIN	DAPx	1.04359		MINOCYCLINE	SPECTINOMYCIN	CIPROFLOXACIN	0.631939
				AZITHROMYCIN	EMBx	1.04674		VERx	CIPROFLOXACIN	RIFP	0.632357
				CAP	NORFLOXACIN	1.0476		CEFOXITIN	CPZ	CIPROFLOXACIN	0.632401
				MINOCYCLINE	RIFP	1.04869		RIF	VERx	NORFLOXACIN	0.632415
				EMBx	SPECTINOMYCIN	1.04901		INH	LZDx	THZ (1hrMIC)	0.632675
				DELx	RIF	1.05047		VERx	RIFP	METHOTREXATE	0.632745
				BDQ	TET	1.05069		CEFOXITIN	VERx	THZ (1hrMIC)	0.633118
				LZDx	PBTZ169x	1.05401		CLOFAZIMINE	SPECTINOMYCIN	TRIMETHOPRIM	0.633293
				AMIKACIN	AZITHROMYCIN	1.05628		AMIKACIN	CLOFAZIMINE	DAPx	0.633488
				BDQ	DAPx	1.05691		AMOXICILLIN	AZITHROMYCIN	VERx	0.633497
				RIF	PBTZ169x	1.05817		CLARYTHROMYCIN	SPECTINOMYCIN	RIFP	0.633704
				CEFOXITIN	TET	1.05845		CPZ	CLARYTHROMYCIN	INH	0.633825
				PA824	CIPROFLOXACIN	1.05982		CPZ	DAPx	SPECTINOMYCIN	0.634528
				DAPx	PBTZ169x	1.06197		AMIKACIN	TET	VERx	0.634665
				AMOXICILLIN	SPECTINOMYCIN	1.0628		CEFOXITIN	CPZ	DAPx	0.634789
				Kanamycin	NORFLOXACIN	1.06349		INH	LZDx	VERx	0.634977
				AMIKACIN	CIPROFLOXACIN	1.06688		AMIKACIN	CPZ	NORFLOXACIN	0.635351
				P218x	CIPROFLOXACIN	1.07853		DAPx	P218x	VERx	0.636287
				DAPx	MINOCYCLINE	1.07953		CLOFAZIMINE	RIF	TET	0.636436
				CEFOXITIN	SMXx	1.08008		AZITHROMYCIN	RIF	THZ (1hrMIC)	0.636536
				Kanamycin	LZDx	1.08208		CEFOXITIN	SPECTINOMYCIN	THZ (1hrMIC)	0.636633
				AMIKACIN	LZDx	1.08213		BDQ	RIF	VERx	0.638186
				AMIKACIN	MINOCYCLINE	1.08461		CEFOXITIN	INH	THZ (1hrMIC)	0.638264
				Kanamycin	CAP	1.08771		SPECTINOMYCIN	CIPROFLOXACIN	THZ (1hrMIC)	0.638355
				MINOCYCLINE	TET	1.08776		CPZ	SPECTINOMYCIN	VERx	0.6385
				BDQ	RIFP	1.08792		BDQ	CLOFAZIMINE	Kanamycin	0.638903
				INH	CAP	1.09441		CLARYTHROMYCIN	LZDx	THZ (1hrMIC)	0.639054
				CLOFAZIMINE	SM	1.09505		SPECTINOMYCIN	VERx	THZ (1hrMIC)	0.639168
				MINOCYCLINE	PBTZ169x	1.0999		CPZ	DAPx	RIF	0.639813
				INH	TET	1.10028		CEFOXITIN	CPZ	RIFP	0.640391
				AZITHROMYCIN	PA824	1.10297		BDQ	CLOFAZIMINE	SM	0.640745
				ETA	INH	1.1032		BDQ	MINOCYCLINE	SPECTINOMYCIN	0.641062
				P218x	TRIMETHOPRIM	1.10438		AMOXICILLIN	MINOCYCLINE	SPECTINOMYCIN	0.642021
				BDQ	METHOTREXATE	1.10455		RIF	SM	THZ (1hrMIC)	0.642271
				AMIKACIN	DELx	1.10468		AMIKACIN	CLOFAZIMINE	VERx	0.642319
				BDQ	DELx	1.10616		SPECTINOMYCIN	TRIMETHOPRIM	CIPROFLOXACIN	0.642592
				TRIMETHOPRIM	PBTZ169x	1.10635		INH	P218x	THZ (1hrMIC)	0.642595
				PA824	SPECTINOMYCIN	1.10665		AMIKACIN	CPZ	CIPROFLOXACIN	0.642654
				INH	SMXx	1.10896		AMIKACIN	CLARYTHROMYCIN	SPECTINOMYCIN	0.642679
				DELx	RIFP	1.11015		TRIMETHOPRIM	VERx	RIFP	0.643072
				DELx	P218x	1.11153		AZITHROMYCIN	CLARYTHROMYCIN	SPECTINOMYCIN	0.64311
				AZITHROMYCIN	TET	1.11204		CPZ	PA824	RIF	0.643282
				BDQ	SM	1.11393		CPZ	RIF	TRIMETHOPRIM	0.643325
				DAPx	DELx	1.11446		CPZ	CIPROFLOXACIN	THZ (1hrMIC)	0.643464
				TET	CIPROFLOXACIN	1.11649		CLARYTHROMYCIN	CLOFAZIMINE	CIPROFLOXACIN	0.643749
				CIPROFLOXACIN	RIFP	1.11821		CPZ	RIF	RIFP	0.64408
				TRIMETHOPRIM	CAP	1.1192		TRIMETHOPRIM	VERx	METHOTREXATE	0.644146
				LZDx	P218x	1.12061		CPZ	CLARYTHROMYCIN	CIPROFLOXACIN	0.645176
				MINOCYCLINE	PA824	1.12346		AMIKACIN	CLARYTHROMYCIN	CLOFAZIMINE	0.645198
				TRIMETHOPRIM	METHOTREXATE	1.12357		AMOXICILLIN	SPECTINOMYCIN	CIPROFLOXACIN	0.645264
				PBTZ169x	METHOTREXATE	1.12411		DAPx	RIF	THZ (1hrMIC)	0.645763
				AZITHROMYCIN	METHOTREXATE	1.12478		PA824	RIF	METHOTREXATE	0.646177
				AMIKACIN	TRIMETHOPRIM	1.12536		DAPx	VERx	THZ (1hrMIC)	0.646266
				AMOXICILLIN	THZ (1hrMIC)	1.12565		AMIKACIN	AZITHROMYCIN	CLOFAZIMINE	0.646317
				LZDx	RIFP	1.12719		CPZ	CLOFAZIMINE	SPECTINOMYCIN	0.646436
				LZDx	TET	1.1287		CEFOXITIN	PA824	RIF	0.646529
				LZDx	RIF	1.12874		CLOFAZIMINE	SPECTINOMYCIN	VERx	0.646585
				CPZ	ETA	1.12878		Kanamycin	VERx	RIFP	0.646609
				PA824	SMXx	1.13111		MINOCYCLINE	SPECTINOMYCIN	NORFLOXACIN	0.646737
				EMBx	TET	1.13422		BDQ	RIF	THZ (1hrMIC)	0.647098
				Kanamycin	PBTZ169x	1.1388		CPZ	MINOCYCLINE	TRIMETHOPRIM	0.64728
				DELx	PA824	1.1394		CLOFAZIMINE	MINOCYCLINE	RIF	0.647716
				P218x	SMXx	1.14114		CLOFAZIMINE	INH	LZDx	0.647763
				DELx	EMBx	1.1424		BDQ	DAPx	SPECTINOMYCIN	0.647843
				BDQ	EMBx	1.14288		CLOFAZIMINE	RIF	PBTZ169x	0.648207
				AMIKACIN	Kanamycin	1.1432		VERx	RIFP	THZ (1hrMIC)	0.648728
				INH	METHOTREXATE	1.14361		CPZ	INH	MINOCYCLINE	0.649157
				PA824	TET	1.14383		CLOFAZIMINE	RIF	NORFLOXACIN	0.649205
				RIF	SMXx	1.14473		AZITHROMYCIN	VERx	NORFLOXACIN	0.649277
				AMIKACIN	SMXx	1.14739		PA824	RIF	SPECTINOMYCIN	0.649559
				EMBx	CIPROFLOXACIN	1.14768		AZITHROMYCIN	CLARYTHROMYCIN	CLOFAZIMINE	0.649637
				TET	TRIMETHOPRIM	1.14843		PA824	RIF	NORFLOXACIN	0.649638
				P218x	TET	1.14851		AMIKACIN	ETA	VERx	0.64995
				TET	PBTZ169x	1.15153		CLOFAZIMINE	ETA	INH	0.650285
				NORFLOXACIN	RIFP	1.15217		CLARYTHROMYCIN	PA824	RIF	0.650333
				Kanamycin	P218x	1.1528		CPZ	LZDx	SPECTINOMYCIN	0.650363
				SM	VERx	1.15546		BDQ	VERx	THZ (1hrMIC)	0.650807
				BDQ	LZDx	1.15554		CLARYTHROMYCIN	Kanamycin	VERx	0.650937
				DAPx	CIPROFLOXACIN	1.15616		BDQ	SPECTINOMYCIN	THZ (1hrMIC)	0.651069
				TRIMETHOPRIM	RIFP	1.15824		BDQ	RIF	SPECTINOMYCIN	0.651608
				RIF	TET	1.15943		AMOXICILLIN	P218x	VERx	0.651946
				SMXx	RIFP	1.16141		CLARYTHROMYCIN	CLOFAZIMINE	THZ (1hrMIC)	0.652006
				BDQ	SMXx	1.16375		CLOFAZIMINE	SPECTINOMYCIN	CIPROFLOXACIN	0.65212
				DAPx	TRIMETHOPRIM	1.16486		CEFOXITIN	CLARYTHROMYCIN	CLOFAZIMINE	0.652195
				BDQ	INH	1.16532		AMIKACIN	AZITHROMYCIN	CPZ	0.652223
				PA824	PBTZ169x	1.16598		AMIKACIN	VERx	PBTZ169x	0.652853
				AZITHROMYCIN	DELx	1.16637		CEFOXITIN	VERx	METHOTREXATE	0.653209
				PBTZ169x	NORFLOXACIN	1.16644		CPZ	MINOCYCLINE	METHOTREXATE	0.65323
				P218x	CAP	1.16843		AMOXICILLIN	CLOFAZIMINE	SPECTINOMYCIN	0.653257
				ETA	LZDx	1.16868		DAPx	INH	THZ (1hrMIC)	0.653282
				AMIKACIN	TET	1.16887		CLARYTHROMYCIN	SPECTINOMYCIN	NORFLOXACIN	0.653332
				DELx	MINOCYCLINE	1.16897		DAPx	Kanamycin	VERx	0.653452
				SM	RIFP	1.16989		AZITHROMYCIN	INH	THZ (1hrMIC)	0.653536
				DAPx	SMXx	1.17179		CLARYTHROMYCIN	INH	THZ (1hrMIC)	0.653845
				AMOXICILLIN	CLARYTHROMYCIN	1.17236		DAPx	VERx	METHOTREXATE	0.65399
				DAPx	LZDx	1.17463		CLARYTHROMYCIN	TRIMETHOPRIM	THZ (1hrMIC)	0.654078
				SM	THZ (1hrMIC)	1.17742		INH	TRIMETHOPRIM	THZ (1hrMIC)	0.654105
				CIPROFLOXACIN	METHOTREXATE	1.17795		CPZ	SPECTINOMYCIN	TET	0.654158
				AMIKACIN	CAP	1.17964		AMIKACIN	CLARYTHROMYCIN	THZ (1hrMIC)	0.654177
				AMIKACIN	NORFLOXACIN	1.18094		CEFOXITIN	CIPROFLOXACIN	THZ (1hrMIC)	0.654224
				MINOCYCLINE	METHOTREXATE	1.18323		BDQ	CLOFAZIMINE	TET	0.654492
				EMBx	SMXx	1.1839		AMIKACIN	BDQ	SPECTINOMYCIN	0.654796
				AMOXICILLIN	LZDx	1.18559		AZITHROMYCIN	SPECTINOMYCIN	NORFLOXACIN	0.654908
				AZITHROMYCIN	RIF	1.18633		INH	SPECTINOMYCIN	THZ (1hrMIC)	0.655547
				TET	RIFP	1.18635		AZITHROMYCIN	SPECTINOMYCIN	TRIMETHOPRIM	0.655802
				DELx	TRIMETHOPRIM	1.18681		CLOFAZIMINE	SPECTINOMYCIN	RIFP	0.655984
				Kanamycin	RIFP	1.18741		AMIKACIN	CPZ	CLOFAZIMINE	0.656352
				EMBx	NORFLOXACIN	1.18748		AZITHROMYCIN	VERx	CAP	0.656362
				DELx	PBTZ169x	1.1903		CPZ	TET	VERx	0.656408
				Kanamycin	METHOTREXATE	1.19101		AMIKACIN	CPZ	ETA	0.65682
				Kanamycin	TET	1.1948		BDQ	CLOFAZIMINE	METHOTREXATE	0.656964
				EMBx	TRIMETHOPRIM	1.20041		CLARYTHROMYCIN	SPECTINOMYCIN	TRIMETHOPRIM	0.657188
				AMOXICILLIN	CEFOXITIN	1.20316		CEFOXITIN	CLARYTHROMYCIN	LZDx	0.657394
				DAPx	TET	1.20363		CPZ	CLARYTHROMYCIN	CLOFAZIMINE	0.657516
				P218x	METHOTREXATE	1.20484		MINOCYCLINE	VERx	CAP	0.657573
				EMBx	PBTZ169x	1.20582		LZDx	MINOCYCLINE	SPECTINOMYCIN	0.657584
				PA824	TRIMETHOPRIM	1.20695		DAPx	VERx	RIFP	0.657639
				DELx	CIPROFLOXACIN	1.20979		CLOFAZIMINE	INH	NORFLOXACIN	0.657698
				INH	SM	1.21006		AZITHROMYCIN	CLOFAZIMINE	SPECTINOMYCIN	0.657906
				PA824	CAP	1.21028		P218x	VERx	CAP	0.657979
				P218x	NORFLOXACIN	1.21073		CLARYTHROMYCIN	VERx	CIPROFLOXACIN	0.658349
				TET	CAP	1.21404		DAPx	TRIMETHOPRIM	VERx	0.658538
				AMIKACIN	SM	1.21503		AZITHROMYCIN	CLARYTHROMYCIN	THZ (1hrMIC)	0.658601
				Kanamycin	PA824	1.21637		CLOFAZIMINE	Kanamycin	SPECTINOMYCIN	0.659343
				MINOCYCLINE	RIF	1.2166		CLARYTHROMYCIN	VERx	CAP	0.659426
				DAPx	CAP	1.21735		BDQ	VERx	CIPROFLOXACIN	0.659596
				RIF	CIPROFLOXACIN	1.22049		AZITHROMYCIN	Kanamycin	SPECTINOMYCIN	0.660117
				MINOCYCLINE	SMXx	1.22068		CEFOXITIN	CPZ	LZDx	0.660416
				CAP	METHOTREXATE	1.22227		AZITHROMYCIN	TET	VERx	0.660621
				Kanamycin	RIF	1.22309		AMIKACIN	SPECTINOMYCIN	THZ (1hrMIC)	0.660981
				DELx	LZDx	1.22334		MINOCYCLINE	VERx	CIPROFLOXACIN	0.661172
				NORFLOXACIN	METHOTREXATE	1.22571		CLARYTHROMYCIN	THZ (1hrMIC)	METHOTREXATE	0.661284
				CLOFAZIMINE	EMBx	1.22644		CLARYTHROMYCIN	VERx	METHOTREXATE	0.661518
				PBTZ169x	CAP	1.22795		INH	Kanamycin	THZ (1hrMIC)	0.661588
				RIF	TRIMETHOPRIM	1.23037		P218x	SPECTINOMYCIN	THZ (1hrMIC)	0.66163
				BDQ	ETA	1.23165		BDQ	SPECTINOMYCIN	RIFP	0.661775
				DAPx	Kanamycin	1.23445		BDQ	TRIMETHOPRIM	VERx	0.662274
				DAPx	NORFLOXACIN	1.23492		BDQ	INH	VERx	0.662747
				AMOXICILLIN	METHOTREXATE	1.23577		CLARYTHROMYCIN	SPECTINOMYCIN	CIPROFLOXACIN	0.66309
				CLARYTHROMYCIN	SM	1.2399		AMOXICILLIN	VERx	RIFP	0.663119
				AZITHROMYCIN	SMXx	1.24046		CPZ	CLARYTHROMYCIN	RIFP	0.66341
				RIF	SM	1.24594		BDQ	SPECTINOMYCIN	CIPROFLOXACIN	0.66355
				PA824	NORFLOXACIN	1.24918		BDQ	CLARYTHROMYCIN	P218x	0.663577
				AMIKACIN	METHOTREXATE	1.25116		LZDx	RIF	VERx	0.663588
				CAP	RIFP	1.25289		AMIKACIN	RIF	THZ (1hrMIC)	0.663753
				ETA	RIF	1.2634		CLARYTHROMYCIN	CLOFAZIMINE	SPECTINOMYCIN	0.663795
				CLOFAZIMINE	OFX1	1.27188		AMIKACIN	CEFOXITIN	CLOFAZIMINE	0.663835
				TET	NORFLOXACIN	1.27449		CLARYTHROMYCIN	RIFP	THZ (1hrMIC)	0.663985
				BDQ	CAP	1.28888		CLARYTHROMYCIN	CIPROFLOXACIN	THZ (1hrMIC)	0.664437
				TET	METHOTREXATE	1.28942		CPZ	INH	NORFLOXACIN	0.664896
				SMXx	PBTZ169x	1.29195		AZITHROMYCIN	CEFOXITIN	THZ (1hrMIC)	0.665423
				EMBx	Kanamycin	1.29197		CLOFAZIMINE	RIF	METHOTREXATE	0.665597
				DELx	Kanamycin	1.29593		PA824	RIF	CIPROFLOXACIN	0.665728
				SMXx	TRIMETHOPRIM	1.30253		BDQ	CLOFAZIMINE	CAP	0.66575
				AMOXICILLIN	CIPROFLOXACIN	1.3042		RIF	THZ (1hrMIC)	METHOTREXATE	0.666155
				SMXx	CIPROFLOXACIN	1.307		LZDx	SPECTINOMYCIN	METHOTREXATE	0.666709
				DELx	TET	1.30805		CPZ	MINOCYCLINE	CIPROFLOXACIN	0.666757
				AMOXICILLIN	AZITHROMYCIN	1.30811		CLOFAZIMINE	INH	PBTZ169x	0.666843
				DELx	CAP	1.31214		CLARYTHROMYCIN	RIF	THZ (1hrMIC)	0.667157
				DELx	NORFLOXACIN	1.31259		MINOCYCLINE	SM	VERx	0.667172
				OFX1	THZ (1hrMIC)	1.31654		CEFOXITIN	TRIMETHOPRIM	THZ (1hrMIC)	0.667224
				RIFP	METHOTREXATE	1.3178		AZITHROMYCIN	TRIMETHOPRIM	THZ (1hrMIC)	0.66726
				EMBx	METHOTREXATE	1.31979		CLARYTHROMYCIN	LZDx	P218x	0.667517
				EMBx	CAP	1.32232		CPZ	INH	PBTZ169x	0.66756
				DAPx	METHOTREXATE	1.32237		CEFOXITIN	CLOFAZIMINE	CIPROFLOXACIN	0.667578
				AMOXICILLIN	MINOCYCLINE	1.32468		VERx	NORFLOXACIN	RIFP	0.667854
				EMBx	SM	1.32674		TET	VERx	CIPROFLOXACIN	0.667978
				CEFOXITIN	SM	1.33234		RIF	SPECTINOMYCIN	RIFP	0.668355
				SM	PBTZ169x	1.33392		BDQ	CLARYTHROMYCIN	THZ (1hrMIC)	0.668483
				CLOFAZIMINE	PA824	1.33832		Kanamycin	MINOCYCLINE	VERx	0.668503
				ETA	VERx	1.3448		CLARYTHROMYCIN	CLOFAZIMINE	METHOTREXATE	0.668567
				LZDx	SMXx	1.34824		TRIMETHOPRIM	VERx	THZ (1hrMIC)	0.668952
				AMOXICILLIN	TRIMETHOPRIM	1.35323		CPZ	INH	PA824	0.66898
				ETA	SM	1.35599		BDQ	CPZ	INH	0.669094
				RIF	NORFLOXACIN	1.35697		BDQ	DAPx	VERx	0.66921
				CPZ	Moxifloxacin	1.36254		CLOFAZIMINE	LZDx	RIF	0.669242
				DAPx	SM	1.36348		BDQ	P218x	VERx	0.669271
				SMXx	TET	1.36899		AMIKACIN	CLOFAZIMINE	ETA	0.669282
				INH	RIF	1.37486		CLOFAZIMINE	ETA	P218x	0.669301
				AMOXICILLIN	PBTZ169x	1.3754		CPZ	INH	SM	0.669503
				LZDx	SM	1.38096		INH	THZ (1hrMIC)	METHOTREXATE	0.6698
				SMXx	NORFLOXACIN	1.38621		AMIKACIN	CPZ	SM	0.670062
				AMOXICILLIN	BDQ	1.3889		CLOFAZIMINE	SPECTINOMYCIN	THZ (1hrMIC)	0.670113
				P218x	SM	1.38925		CEFOXITIN	MINOCYCLINE	SPECTINOMYCIN	0.67013
				SMXx	CAP	1.40292		VERx	THZ (1hrMIC)	METHOTREXATE	0.670428
				DELx	METHOTREXATE	1.40888		AZITHROMYCIN	VERx	CIPROFLOXACIN	0.670708
				EMBx	LZDx	1.41003		AZITHROMYCIN	CLOFAZIMINE	CIPROFLOXACIN	0.671188
				AMIKACIN	ETA	1.41403		LZDx	SPECTINOMYCIN	CIPROFLOXACIN	0.671339
				Kanamycin	SMXx	1.41451		CLARYTHROMYCIN	VERx	NORFLOXACIN	0.671481
				AMOXICILLIN	INH	1.42113		LZDx	MINOCYCLINE	VERx	0.671804
				AMOXICILLIN	NORFLOXACIN	1.42403		CLOFAZIMINE	INH	CAP	0.672892
				AMOXICILLIN	Kanamycin	1.42576		BDQ	VERx	METHOTREXATE	0.672943
				LZDx	Moxifloxacin	1.42634		CEFOXITIN	CLARYTHROMYCIN	THZ (1hrMIC)	0.673049
				PA824	METHOTREXATE	1.43978		CPZ	CLARYTHROMYCIN	VERx	0.673275
				ETA	PBTZ169x	1.4415		CPZ	CIPROFLOXACIN	METHOTREXATE	0.673452
				EMBx	INH	1.44278		CEFOXITIN	CPZ	Kanamycin	0.673754
				SM	TET	1.44439		DAPx	SPECTINOMYCIN	THZ (1hrMIC)	0.673983
				SM	CIPROFLOXACIN	1.4454		AMOXICILLIN	AMIKACIN	CLOFAZIMINE	0.674093
				RIF	CAP	1.45215		AMIKACIN	CLOFAZIMINE	MINOCYCLINE	0.674378
				LZDx	OFX1	1.45965		AMIKACIN	PA824	RIF	0.674924
				DELx	SM	1.46122		AMIKACIN	AZITHROMYCIN	THZ (1hrMIC)	0.675173
				ETA	RIFP	1.46767		AZITHROMYCIN	CPZ	CIPROFLOXACIN	0.675265
				RIF	METHOTREXATE	1.46852		CEFOXITIN	CLOFAZIMINE	PBTZ169x	0.675358
				ETA	THZ (1hrMIC)	1.46852		AMOXICILLIN	CPZ	VERx	0.675528
				SM	SMXx	1.4765		AZITHROMYCIN	CPZ	METHOTREXATE	0.675552
				AMOXICILLIN	CAP	1.4779		VERx	CAP	CIPROFLOXACIN	0.675862
				OFX1	SPECTINOMYCIN	1.49005		AMOXICILLIN	CLARYTHROMYCIN	SPECTINOMYCIN	0.67596
				SMXx	METHOTREXATE	1.49053		CLARYTHROMYCIN	TET	VERx	0.676068
				CLARYTHROMYCIN	OFX1	1.49239		CPZ	SPECTINOMYCIN	PBTZ169x	0.676845
				Kanamycin	SM	1.50429		CPZ	TRIMETHOPRIM	CIPROFLOXACIN	0.676995
				SM	CAP	1.50806		AZITHROMYCIN	CLOFAZIMINE	MINOCYCLINE	0.677133
				CLARYTHROMYCIN	ETA	1.5185		SPECTINOMYCIN	TRIMETHOPRIM	VERx	0.677367
				AMOXICILLIN	EMBx	1.52489		CPZ	CLARYTHROMYCIN	LZDx	0.677559
				AMOXICILLIN	P218x	1.52531		CEFOXITIN	THZ (1hrMIC)	METHOTREXATE	0.677625
				Moxifloxacin	PBTZ169x	1.52613		CEFOXITIN	CPZ	METHOTREXATE	0.678042
				AMOXICILLIN	TET	1.5412		AMOXICILLIN	VERx	CIPROFLOXACIN	0.678467
				AMOXICILLIN	AMIKACIN	1.55494		AMOXICILLIN	BDQ	VERx	0.678963
				OFX1	PBTZ169x	1.55604		AMOXICILLIN	DAPx	VERx	0.679316
				CLOFAZIMINE	SUTx	1.56138		AZITHROMYCIN	CPZ	MINOCYCLINE	0.679325
				CEFOXITIN	OFX1	1.5655		CPZ	INH	CAP	0.679498
				AZITHROMYCIN	SM	1.57349		AZITHROMYCIN	BDQ	SPECTINOMYCIN	0.679626
				EMBx	OFX1	1.57561		INH	NORFLOXACIN	THZ (1hrMIC)	0.67963
				AMOXICILLIN	RIFP	1.57794		AZITHROMYCIN	THZ (1hrMIC)	METHOTREXATE	0.679838
				CEFOXITIN	ETA	1.5799		DAPx	RIF	SPECTINOMYCIN	0.679966
				ETA	P218x	1.59196		CEFOXITIN	MINOCYCLINE	THZ (1hrMIC)	0.680272
				Moxifloxacin	VERx	1.5964		CPZ	TRIMETHOPRIM	RIFP	0.680306
				DAPx	ETA	1.60158		CEFOXITIN	SPECTINOMYCIN	VERx	0.680924
				CLOFAZIMINE	Moxifloxacin	1.60246		INH	MINOCYCLINE	RIF	0.681018
				MINOCYCLINE	SM	1.61368		AMOXICILLIN	CPZ	MINOCYCLINE	0.681059
				AMOXICILLIN	DELx	1.61759		CPZ	MINOCYCLINE	RIF	0.681088
				SPECTINOMYCIN	SUTx	1.62154		AMIKACIN	CPZ	LZDx	0.681888
				AMOXICILLIN	PA824	1.62683		AMIKACIN	RIFP	THZ (1hrMIC)	0.682075
				OFX1	P218x	1.6301		RIF	TET	VERx	0.682107
				ETA	CIPROFLOXACIN	1.63452		AMOXICILLIN	AZITHROMYCIN	SPECTINOMYCIN	0.682264
				AMOXICILLIN	DAPx	1.63456		CLARYTHROMYCIN	SM	THZ (1hrMIC)	0.682346
				OFX1	CIPROFLOXACIN	1.63488		CEFOXITIN	CLOFAZIMINE	LZDx	0.682643
				BDQ	OFX1	1.63527		CPZ	Kanamycin	CIPROFLOXACIN	0.682653
				INH	OFX1	1.63875		Kanamycin	VERx	THZ (1hrMIC)	0.682715
				SM	NORFLOXACIN	1.64043		CPZ	MINOCYCLINE	THZ (1hrMIC)	0.68314
				Kanamycin	OFX1	1.64519		CPZ	CLARYTHROMYCIN	METHOTREXATE	0.683167
				SM	TRIMETHOPRIM	1.6463		SPECTINOMYCIN	NORFLOXACIN	CIPROFLOXACIN	0.683499
				OFX1	METHOTREXATE	1.65254		CPZ	DAPx	THZ (1hrMIC)	0.684037
				CPZ	SUTx	1.66522		CLOFAZIMINE	SPECTINOMYCIN	PBTZ169x	0.684185
				AZITHROMYCIN	OFX1	1.67607		CPZ	ETA	INH	0.684272
				Kanamycin	Moxifloxacin	1.67761		AZITHROMYCIN	CPZ	CLOFAZIMINE	0.684385
				AMIKACIN	OFX1	1.68336		BDQ	CPZ	RIF	0.684422
				MINOCYCLINE	OFX1	1.68921		AZITHROMYCIN	LZDx	SPECTINOMYCIN	0.684638
				DELx	ETA	1.69187		CLARYTHROMYCIN	P218x	THZ (1hrMIC)	0.684654
				SUTx	VERx	1.69707		CLARYTHROMYCIN	LZDx	SPECTINOMYCIN	0.684802
				OFX1	CAP	1.70396		PA824	RIF	SM	0.684838
				BDQ	RIF	1.7061		RIF	TRIMETHOPRIM	THZ (1hrMIC)	0.685091
				OFX1	PA824	1.71481		INH	RIFP	THZ (1hrMIC)	0.685178
				Moxifloxacin	CIPROFLOXACIN	1.71838		AZITHROMYCIN	SM	THZ (1hrMIC)	0.685388
				LZDx	PA824	1.72106		AMIKACIN	CPZ	PBTZ169x	0.685419
				AZITHROMYCIN	SUTx	1.72205		AMIKACIN	P218x	SPECTINOMYCIN	0.68581
				DAPx	OFX1	1.72335		BDQ	THZ (1hrMIC)	METHOTREXATE	0.686184
				ETA	TET	1.72544		BDQ	VERx	CAP	0.686424
				Moxifloxacin	THZ (1hrMIC)	1.72601		AMIKACIN	BDQ	CPZ	0.686483
				SUTx	NORFLOXACIN	1.7263		CPZ	CLARYTHROMYCIN	TRIMETHOPRIM	0.686587
				EMBx	ETA	1.73639		INH	MINOCYCLINE	THZ (1hrMIC)	0.686693
				MINOCYCLINE	SUTx	1.74283		PA824	SM	THZ (1hrMIC)	0.686815
				OFX1	TRIMETHOPRIM	1.74968		CPZ	LZDx	VERx	0.686979
				SUTx	TET	1.75934		AZITHROMYCIN	P218x	THZ (1hrMIC)	0.687104
				Moxifloxacin	METHOTREXATE	1.75948		SPECTINOMYCIN	RIFP	THZ (1hrMIC)	0.687304
				ETA	SPECTINOMYCIN	1.76063		P218x	SPECTINOMYCIN	RIFP	0.687397
				OFX1	TET	1.76124		CPZ	TRIMETHOPRIM	METHOTREXATE	0.687839
				LZDx	SUTx	1.7631		CLARYTHROMYCIN	DAPx	SPECTINOMYCIN	0.687892
				ETA	SMXx	1.76573		CEFOXITIN	TRIMETHOPRIM	VERx	0.6879
				OFX1	RIFP	1.7673		VERx	NORFLOXACIN	THZ (1hrMIC)	0.687917
				SUTx	TRIMETHOPRIM	1.76779		CPZ	SM	THZ (1hrMIC)	0.688253
				AZITHROMYCIN	Moxifloxacin	1.768		MINOCYCLINE	SM	THZ (1hrMIC)	0.688297
				SM	METHOTREXATE	1.78066		CEFOXITIN	CPZ	CLOFAZIMINE	0.688306
				AMOXICILLIN	SMXx	1.7807		CLARYTHROMYCIN	DAPx	THZ (1hrMIC)	0.688382
				OFX1	NORFLOXACIN	1.78588		CLARYTHROMYCIN	CLOFAZIMINE	TRIMETHOPRIM	0.688581
				ETA	Kanamycin	1.79089		CLOFAZIMINE	SPECTINOMYCIN	NORFLOXACIN	0.688588
				OFX1	RIF	1.79273		CPZ	LZDx	RIF	0.688694
				SUTx	CIPROFLOXACIN	1.79432		INH	RIF	CIPROFLOXACIN	0.688785
				Moxifloxacin	SPECTINOMYCIN	1.79628		CLARYTHROMYCIN	CLOFAZIMINE	LZDx	0.688869
				MINOCYCLINE	Moxifloxacin	1.79868		INH	VERx	PBTZ169x	0.688898
				Moxifloxacin	TET	1.80448		AZITHROMYCIN	CPZ	TRIMETHOPRIM	0.688919
				CLARYTHROMYCIN	SUTx	1.80696		CPZ	MINOCYCLINE	TET	0.689006
				Kanamycin	SUTx	1.80853		BDQ	Kanamycin	VERx	0.689081
				SUTx	THZ (1hrMIC)	1.80917		CEFOXITIN	CPZ	PBTZ169x	0.689302
				DELx	OFX1	1.81265		CLOFAZIMINE	INH	SM	0.689458
				SUTx	CAP	1.81378		CLOFAZIMINE	P218x	THZ (1hrMIC)	0.689643
				Moxifloxacin	NORFLOXACIN	1.81593		CEFOXITIN	TET	VERx	0.689735
				AMOXICILLIN	Moxifloxacin	1.81732		CLARYTHROMYCIN	MINOCYCLINE	THZ (1hrMIC)	0.690515
				SUTx	METHOTREXATE	1.81902		PA824	RIF	TET	0.69062
				ETA	MINOCYCLINE	1.82252		CPZ	MINOCYCLINE	CAP	0.690705
				EMBx	Moxifloxacin	1.83333		INH	TET	VERx	0.690795
				INH	SUTx	1.83527		CPZ	INH	TET	0.691068
				Moxifloxacin	TRIMETHOPRIM	1.83776		AMOXICILLIN	CEFOXITIN	CPZ	0.691348
				CEFOXITIN	SUTx	1.83791		INH	PA824	VERx	0.691385
				AZITHROMYCIN	ETA	1.84603		AMIKACIN	EMBx	VERx	0.691412
				ETA	TRIMETHOPRIM	1.84653		CPZ	SM	VERx	0.691498
				SPECTINOMYCIN	SM	1.85495		INH	RIF	SM	0.691519
				AMOXICILLIN	OFX1	1.86068		BDQ	VERx	NORFLOXACIN	0.691759
				AMOXICILLIN	RIF	1.86594		DAPx	VERx	CAP	0.691828
				OFX1	SMXx	1.87036		CLOFAZIMINE	P218x	PBTZ169x	0.692048
				SUTx	PBTZ169x	1.87626		SPECTINOMYCIN	TRIMETHOPRIM	METHOTREXATE	0.692052
				ETA	NORFLOXACIN	1.8803		BDQ	CEFOXITIN	P218x	0.69239
				CLARYTHROMYCIN	Moxifloxacin	1.88227		AMOXICILLIN	VERx	THZ (1hrMIC)	0.692464
				AMIKACIN	Moxifloxacin	1.89234		CPZ	CLARYTHROMYCIN	Kanamycin	0.69254
				AMIKACIN	SUTx	1.90445		AZITHROMYCIN	RIFP	THZ (1hrMIC)	0.692555
				Moxifloxacin	CAP	1.90933		CLARYTHROMYCIN	RIF	SPECTINOMYCIN	0.692557
				OFX1	SUTx	1.911		CEFOXITIN	CLOFAZIMINE	VERx	0.692577
				AMOXICILLIN	SUTx	1.93456		AZITHROMYCIN	CLARYTHROMYCIN	METHOTREXATE	0.692872
				CEFOXITIN	Moxifloxacin	1.94024		LZDx	SPECTINOMYCIN	VERx	0.692946
				EMBx	SUTx	1.95067		VERx	PBTZ169x	CIPROFLOXACIN	0.692982
				DAPx	SUTx	1.96256		CPZ	CLARYTHROMYCIN	MINOCYCLINE	0.693058
				P218x	SUTx	1.96585		BDQ	CLOFAZIMINE	DELx	0.693186
				ETA	CAP	1.97091		MINOCYCLINE	SPECTINOMYCIN	METHOTREXATE	0.693412
				Moxifloxacin	P218x	1.97341		MINOCYCLINE	VERx	METHOTREXATE	0.693423
				OFX1	SM	1.9911		TET	VERx	THZ (1hrMIC)	0.693498
				AMOXICILLIN	SM	1.99134		SPECTINOMYCIN	TRIMETHOPRIM	THZ (1hrMIC)	0.693623
				PA824	SUTx	1.99928		CLOFAZIMINE	P218x	SPECTINOMYCIN	0.693685
				DELx	Moxifloxacin	2.01396		AMIKACIN	THZ (1hrMIC)	METHOTREXATE	0.693777
				Moxifloxacin	SUTx	2.02287		CEFOXITIN	LZDx	VERx	0.693834
				SUTx	RIFP	2.031		CLOFAZIMINE	LZDx	SPECTINOMYCIN	0.693871
				Moxifloxacin	RIFP	2.03262		ETA	INH	VERx	0.69412
				DELx	SUTx	2.05349		INH	SM	VERx	0.694152
				Moxifloxacin	SM	2.06045		INH	VERx	CAP	0.694393
				DAPx	Moxifloxacin	2.06292		AZITHROMYCIN	CEFOXITIN	CPZ	0.694532
				Moxifloxacin	PA824	2.07569		CPZ	RIF	METHOTREXATE	0.694813
				INH	Moxifloxacin	2.07614		CPZ	CLOFAZIMINE	MINOCYCLINE	0.694823
				RIF	SUTx	2.08925		CPZ	VERx	CAP	0.694974
				SM	SUTx	2.09442		SPECTINOMYCIN	NORFLOXACIN	THZ (1hrMIC)	0.694996
				BDQ	SUTx	2.10075		DAPx	SPECTINOMYCIN	RIFP	0.695001
				SMXx	SUTx	2.11362		CLARYTHROMYCIN	CLOFAZIMINE	PBTZ169x	0.695011
				Moxifloxacin	OFX1	2.11866		CPZ	TRIMETHOPRIM	THZ (1hrMIC)	0.695097
				Moxifloxacin	SMXx	2.12006		BDQ	VERx	RIFP	0.695223
				ETA	METHOTREXATE	2.14774		AZITHROMYCIN	VERx	METHOTREXATE	0.695426
				Moxifloxacin	RIF	2.1989		SM	VERx	METHOTREXATE	0.69559
				ETA	SUTx	2.29907		AZITHROMYCIN	CLOFAZIMINE	TRIMETHOPRIM	0.695708
				AMOXICILLIN	ETA	2.30566		AZITHROMYCIN	Kanamycin	VERx	0.695727
				BDQ	Moxifloxacin	2.32237		CLARYTHROMYCIN	DAPx	RIFP	0.695763
				ETA	Moxifloxacin	2.37378		SPECTINOMYCIN	CIPROFLOXACIN	METHOTREXATE	0.695901
				ETA	OFX1	2.39463		CEFOXITIN	CLOFAZIMINE	RIFP	0.696118
								AMIKACIN	SPECTINOMYCIN	RIFP	0.696153
								MINOCYCLINE	RIF	THZ (1hrMIC)	0.696161
								CPZ	MINOCYCLINE	RIFP	0.696167
								RIF	VERx	PBTZ169x	0.696284
								CEFOXITIN	CPZ	TRIMETHOPRIM	0.696864
								AMOXICILLIN	CEFOXITIN	VERx	0.697076
								CLOFAZIMINE	INH	TET	0.697309
								CPZ	Kanamycin	MINOCYCLINE	0.69745
								AMOXICILLIN	LZDx	SPECTINOMYCIN	0.69752
								EMBx	MINOCYCLINE	VERx	0.697543
								AMOXICILLIN	AZITHROMYCIN	CPZ	0.697777
								CLOFAZIMINE	DAPx	ETA	0.697812
								MINOCYCLINE	VERx	PBTZ169x	0.69795
								CPZ	CLOFAZIMINE	THZ (1hrMIC)	0.698077
								CLARYTHROMYCIN	INH	SPECTINOMYCIN	0.698181
								AZITHROMYCIN	LZDx	VERx	0.6983
								DAPx	P218x	SPECTINOMYCIN	0.698376
								CPZ	CLARYTHROMYCIN	DAPx	0.698575
								EMBx	PA824	RIF	0.698576
								AMIKACIN	CLOFAZIMINE	CIPROFLOXACIN	0.698852
								BDQ	CEFOXITIN	SPECTINOMYCIN	0.698928
								TET	VERx	RIFP	0.699051
								BDQ	CEFOXITIN	CLARYTHROMYCIN	0.699189
								AMIKACIN	CEFOXITIN	THZ (1hrMIC)	0.699265
								MINOCYCLINE	SPECTINOMYCIN	CAP	0.69954
								AMIKACIN	DAPx	SPECTINOMYCIN	0.699588
								AMIKACIN	BDQ	THZ (1hrMIC)	0.699662
								AMOXICILLIN	INH	THZ (1hrMIC)	0.699932
								CLARYTHROMYCIN	P218x	RIFP	0.70091
								AMIKACIN	CLOFAZIMINE	METHOTREXATE	0.70097
								AMIKACIN	CLOFAZIMINE	TRIMETHOPRIM	0.701017
								BDQ	CLARYTHROMYCIN	DAPx	0.701857
								CEFOXITIN	CLOFAZIMINE	P218x	0.702283
								AMOXICILLIN	CPZ	CIPROFLOXACIN	0.702304
								AZITHROMYCIN	CLOFAZIMINE	METHOTREXATE	0.702502
								AMOXICILLIN	CPZ	RIF	0.70255
								AMIKACIN	CLARYTHROMYCIN	PA824	0.702763
								CEFOXITIN	CLOFAZIMINE	THZ (1hrMIC)	0.702829
								CLARYTHROMYCIN	CLOFAZIMINE	MINOCYCLINE	0.702971
								CPZ	P218x	RIFP	0.703048
								AZITHROMYCIN	DAPx	THZ (1hrMIC)	0.703102
								TET	VERx	NORFLOXACIN	0.70311
								CLOFAZIMINE	MINOCYCLINE	METHOTREXATE	0.703152
								CPZ	RIFP	THZ (1hrMIC)	0.703229
								AZITHROMYCIN	CPZ	CLARYTHROMYCIN	0.703353
								P218x	SM	THZ (1hrMIC)	0.703556
								INH	RIF	THZ (1hrMIC)	0.704418
								CPZ	TRIMETHOPRIM	VERx	0.704538
								AMOXICILLIN	CLOFAZIMINE	Kanamycin	0.704573
								CLARYTHROMYCIN	Kanamycin	THZ (1hrMIC)	0.704577
								SPECTINOMYCIN	VERx	NORFLOXACIN	0.704648
								CEFOXITIN	LZDx	THZ (1hrMIC)	0.704671
								CLARYTHROMYCIN	VERx	PBTZ169x	0.704821
								AMIKACIN	BDQ	CLARYTHROMYCIN	0.704912
								CEFOXITIN	CLARYTHROMYCIN	TRIMETHOPRIM	0.704988
								CLARYTHROMYCIN	CLOFAZIMINE	RIFP	0.705153
								CPZ	Kanamycin	RIF	0.705199
								AZITHROMYCIN	CPZ	THZ (1hrMIC)	0.705262
								AZITHROMYCIN	SM	VERx	0.70541
								MINOCYCLINE	TRIMETHOPRIM	THZ (1hrMIC)	0.705418
								SM	CIPROFLOXACIN	THZ (1hrMIC)	0.705434
								CLOFAZIMINE	RIF	CIPROFLOXACIN	0.70549
								CPZ	Kanamycin	VERx	0.705525
								CPZ	CLARYTHROMYCIN	RIF	0.705602
								AZITHROMYCIN	BDQ	CEFOXITIN	0.706074
								BDQ	CLOFAZIMINE	LZDx	0.706309
								RIF	CIPROFLOXACIN	THZ (1hrMIC)	0.706385
								CPZ	RIF	SM	0.706402
								INH	PBTZ169x	THZ (1hrMIC)	0.706452
								CPZ	LZDx	THZ (1hrMIC)	0.70647
								MINOCYCLINE	P218x	SPECTINOMYCIN	0.706495
								BDQ	CLARYTHROMYCIN	TRIMETHOPRIM	0.706762
								CPZ	Kanamycin	METHOTREXATE	0.706967
								CLARYTHROMYCIN	CLOFAZIMINE	P218x	0.70706
								EMBx	RIF	THZ (1hrMIC)	0.707099
								SPECTINOMYCIN	TRIMETHOPRIM	NORFLOXACIN	0.707176
								CEFOXITIN	DAPx	THZ (1hrMIC)	0.707294
								AZITHROMYCIN	CEFOXITIN	CLOFAZIMINE	0.70737
								CLOFAZIMINE	VERx	PBTZ169x	0.707454
								SPECTINOMYCIN	PBTZ169x	THZ (1hrMIC)	0.707484
								MINOCYCLINE	THZ (1hrMIC)	METHOTREXATE	0.707494
								BDQ	CLARYTHROMYCIN	RIFP	0.707704
								CPZ	CLOFAZIMINE	P218x	0.707941
								CLARYTHROMYCIN	CLOFAZIMINE	VERx	0.70816
								AMOXICILLIN	CLARYTHROMYCIN	LZDx	0.708161
								AMIKACIN	INH	THZ (1hrMIC)	0.708258
								SPECTINOMYCIN	THZ (1hrMIC)	METHOTREXATE	0.708505
								CLARYTHROMYCIN	LZDx	RIF	0.70852
								CLOFAZIMINE	P218x	RIFP	0.708581
								Kanamycin	SPECTINOMYCIN	TRIMETHOPRIM	0.708678
								BDQ	INH	PA824	0.708801
								AMOXICILLIN	Kanamycin	SPECTINOMYCIN	0.708868
								AMIKACIN	CLARYTHROMYCIN	RIFP	0.70895
								BDQ	CEFOXITIN	METHOTREXATE	0.70919
								CPZ	ETA	VERx	0.709227
								EMBx	SPECTINOMYCIN	VERx	0.70927
								AMIKACIN	P218x	THZ (1hrMIC)	0.709332
								RIFP	THZ (1hrMIC)	METHOTREXATE	0.709384
								CLOFAZIMINE	CIPROFLOXACIN	THZ (1hrMIC)	0.709574
								BDQ	CLARYTHROMYCIN	LZDx	0.709629
								AZITHROMYCIN	CEFOXITIN	RIFP	0.709657
								CPZ	Kanamycin	THZ (1hrMIC)	0.709825
								DAPx	PA824	SM	0.709845
								BDQ	TET	VERx	0.709877
								AMOXICILLIN	CEFOXITIN	CLOFAZIMINE	0.710412
								AMIKACIN	PA824	THZ (1hrMIC)	0.710444
								CLOFAZIMINE	INH	SMXx	0.710492
								CEFOXITIN	VERx	NORFLOXACIN	0.710528
								BDQ	CEFOXITIN	CPZ	0.710629
								CPZ	RIF	NORFLOXACIN	0.71068
								AMIKACIN	DELx	VERx	0.710743
								CLOFAZIMINE	MINOCYCLINE	TRIMETHOPRIM	0.71085
								BDQ	CPZ	CLARYTHROMYCIN	0.711128
								CPZ	DAPx	P218x	0.711138
								AMIKACIN	CIPROFLOXACIN	THZ (1hrMIC)	0.711179
								Kanamycin	SPECTINOMYCIN	METHOTREXATE	0.711335
								Kanamycin	VERx	CIPROFLOXACIN	0.711592
								AZITHROMYCIN	VERx	PBTZ169x	0.711613
								RIF	VERx	CAP	0.711724
								AMOXICILLIN	CPZ	THZ (1hrMIC)	0.711869
								P218x	PA824	SM	0.711945
								AMIKACIN	SM	THZ (1hrMIC)	0.712064
								AMOXICILLIN	CLARYTHROMYCIN	CLOFAZIMINE	0.712183
								VERx	CAP	RIFP	0.712449
								AMIKACIN	MINOCYCLINE	SPECTINOMYCIN	0.712534
								DAPx	RIFP	THZ (1hrMIC)	0.71259
								AMOXICILLIN	SPECTINOMYCIN	VERx	0.712617
								CLOFAZIMINE	DAPx	PBTZ169x	0.712942
								AMIKACIN	CLOFAZIMINE	Kanamycin	0.713185
								CPZ	TRIMETHOPRIM	NORFLOXACIN	0.713311
								CLARYTHROMYCIN	SPECTINOMYCIN	CAP	0.713501
								BDQ	CEFOXITIN	MINOCYCLINE	0.714111
								SPECTINOMYCIN	VERx	PBTZ169x	0.714136
								CLOFAZIMINE	P218x	VERx	0.714235
								CPZ	CAP	THZ (1hrMIC)	0.714274
								AMOXICILLIN	CPZ	RIFP	0.714373
								DAPx	LZDx	VERx	0.714395
								CLOFAZIMINE	CIPROFLOXACIN	METHOTREXATE	0.714483
								CEFOXITIN	VERx	CAP	0.714513
								AMIKACIN	SPECTINOMYCIN	CIPROFLOXACIN	0.714899
								CPZ	THZ (1hrMIC)	METHOTREXATE	0.714937
								BDQ	CLARYTHROMYCIN	METHOTREXATE	0.715178
								VERx	NORFLOXACIN	METHOTREXATE	0.715217
								PA824	RIF	SMXx	0.715246
								CLARYTHROMYCIN	LZDx	CIPROFLOXACIN	0.715359
								BDQ	VERx	PBTZ169x	0.715368
								P218x	THZ (1hrMIC)	METHOTREXATE	0.71553
								CEFOXITIN	CPZ	CAP	0.71554
								CPZ	Kanamycin	TRIMETHOPRIM	0.71558
								AMIKACIN	CLOFAZIMINE	NORFLOXACIN	0.715718
								CLARYTHROMYCIN	RIF	RIFP	0.715736
								BDQ	CLOFAZIMINE	SMXx	0.715836
								CPZ	CLOFAZIMINE	CIPROFLOXACIN	0.716095
								CPZ	MINOCYCLINE	VERx	0.716143
								CLARYTHROMYCIN	DAPx	LZDx	0.716303
								BDQ	P218x	THZ (1hrMIC)	0.716532
								AMIKACIN	CLOFAZIMINE	SM	0.716653
								CLOFAZIMINE	INH	PA824	0.71667
								CPZ	NORFLOXACIN	THZ (1hrMIC)	0.716765
								AZITHROMYCIN	INH	RIF	0.716956
								CLOFAZIMINE	SPECTINOMYCIN	CAP	0.717016
								TRIMETHOPRIM	THZ (1hrMIC)	METHOTREXATE	0.717116
								CPZ	TET	RIFP	0.717192
								CEFOXITIN	SPECTINOMYCIN	CIPROFLOXACIN	0.717312
								CPZ	VERx	CIPROFLOXACIN	0.71741
								CEFOXITIN	Kanamycin	VERx	0.717532
								DAPx	INH	CIPROFLOXACIN	0.718071
								AZITHROMYCIN	BDQ	THZ (1hrMIC)	0.718282
								Kanamycin	RIF	THZ (1hrMIC)	0.718294
								AZITHROMYCIN	CEFOXITIN	SPECTINOMYCIN	0.718394
								AMOXICILLIN	CLOFAZIMINE	MINOCYCLINE	0.71855
								BDQ	CLARYTHROMYCIN	CIPROFLOXACIN	0.718702
								CLOFAZIMINE	VERx	CIPROFLOXACIN	0.718996
								CEFOXITIN	RIFP	THZ (1hrMIC)	0.719007
								CPZ	CLOFAZIMINE	DAPx	0.719115
								EMBx	RIF	VERx	0.719122
								CPZ	RIF	CAP	0.719282
								INH	PA824	THZ (1hrMIC)	0.719341
								CLOFAZIMINE	PBTZ169x	THZ (1hrMIC)	0.719457
								CLARYTHROMYCIN	LZDx	RIFP	0.719492
								AMOXICILLIN	AZITHROMYCIN	CLOFAZIMINE	0.719705
								AZITHROMYCIN	CPZ	Kanamycin	0.719707
								CLOFAZIMINE	RIF	SM	0.719739
								CEFOXITIN	CLOFAZIMINE	SPECTINOMYCIN	0.719787
								TRIMETHOPRIM	NORFLOXACIN	THZ (1hrMIC)	0.719822
								BDQ	INH	THZ (1hrMIC)	0.719863
								AZITHROMYCIN	CPZ	RIF	0.719993
								CEFOXITIN	RIF	THZ (1hrMIC)	0.720105
								BDQ	CEFOXITIN	THZ (1hrMIC)	0.720235
								DELx	SPECTINOMYCIN	VERx	0.720248
								CPZ	DAPx	CIPROFLOXACIN	0.72058
								CPZ	CLARYTHROMYCIN	PBTZ169x	0.720634
								CPZ	CLOFAZIMINE	TRIMETHOPRIM	0.720933
								SM	VERx	THZ (1hrMIC)	0.720947
								CLARYTHROMYCIN	INH	Kanamycin	0.721041
								CEFOXITIN	NORFLOXACIN	THZ (1hrMIC)	0.721129
								CLOFAZIMINE	RIF	SMXx	0.721295
								AMOXICILLIN	CPZ	CLARYTHROMYCIN	0.721396
								CPZ	TET	THZ (1hrMIC)	0.721456
								CLOFAZIMINE	TET	RIFP	0.721502
								Kanamycin	SPECTINOMYCIN	NORFLOXACIN	0.72162
								LZDx	VERx	CIPROFLOXACIN	0.721687
								AMOXICILLIN	CPZ	TRIMETHOPRIM	0.721863
								CEFOXITIN	VERx	PBTZ169x	0.722332
								INH	SPECTINOMYCIN	CIPROFLOXACIN	0.722341
								AZITHROMYCIN	CLOFAZIMINE	VERx	0.722406
								AZITHROMYCIN	SPECTINOMYCIN	RIFP	0.72288
								AZITHROMYCIN	PA824	SM	0.722902
								AMIKACIN	MINOCYCLINE	THZ (1hrMIC)	0.723123
								CLARYTHROMYCIN	NORFLOXACIN	THZ (1hrMIC)	0.72358
								CLOFAZIMINE	DELx	RIF	0.723608
								CPZ	P218x	SM	0.723732
								CEFOXITIN	CLARYTHROMYCIN	METHOTREXATE	0.723748
								CPZ	CIPROFLOXACIN	RIFP	0.723766
								AMOXICILLIN	CLARYTHROMYCIN	RIFP	0.723856
								TRIMETHOPRIM	VERx	NORFLOXACIN	0.723888
								LZDx	SPECTINOMYCIN	TRIMETHOPRIM	0.723893
								CLARYTHROMYCIN	CLOFAZIMINE	DAPx	0.723964
								CPZ	CLARYTHROMYCIN	TET	0.724086
								CPZ	CLOFAZIMINE	METHOTREXATE	0.724175
								DELx	MINOCYCLINE	VERx	0.724186
								AZITHROMYCIN	CLOFAZIMINE	LZDx	0.724216
								CPZ	RIFP	METHOTREXATE	0.724684
								AZITHROMYCIN	CEFOXITIN	CLARYTHROMYCIN	0.724699
								CPZ	MINOCYCLINE	NORFLOXACIN	0.724861
								CPZ	CLARYTHROMYCIN	P218x	0.724958
								AMIKACIN	SM	VERx	0.725096
								BDQ	SPECTINOMYCIN	METHOTREXATE	0.725407
								CPZ	PBTZ169x	THZ (1hrMIC)	0.725407
								SM	VERx	CIPROFLOXACIN	0.725518
								SPECTINOMYCIN	NORFLOXACIN	METHOTREXATE	0.725752
								CLARYTHROMYCIN	LZDx	METHOTREXATE	0.725752
								VERx	CAP	THZ (1hrMIC)	0.725787
								SPECTINOMYCIN	RIFP	METHOTREXATE	0.725813
								AMOXICILLIN	BDQ	CLARYTHROMYCIN	0.726067
								CEFOXITIN	Kanamycin	THZ (1hrMIC)	0.726113
								CLOFAZIMINE	CIPROFLOXACIN	RIFP	0.72612
								CEFOXITIN	P218x	RIFP	0.726331
								AMOXICILLIN	CLARYTHROMYCIN	THZ (1hrMIC)	0.726694
								P218x	VERx	PBTZ169x	0.726716
								CPZ	DAPx	LZDx	0.726867
								BDQ	CIPROFLOXACIN	THZ (1hrMIC)	0.726912
								CPZ	CAP	CIPROFLOXACIN	0.726979
								CPZ	CLARYTHROMYCIN	CAP	0.726979
								NORFLOXACIN	THZ (1hrMIC)	METHOTREXATE	0.726981
								INH	P218x	CIPROFLOXACIN	0.727032
								AMOXICILLIN	CLOFAZIMINE	LZDx	0.727165
								AZITHROMYCIN	CLARYTHROMYCIN	TRIMETHOPRIM	0.72727
								DELx	SMXx	VERx	0.727331
								CEFOXITIN	INH	CIPROFLOXACIN	0.727334
								CLOFAZIMINE	MINOCYCLINE	VERx	0.72746
								CLOFAZIMINE	DELx	INH	0.727464
								AMIKACIN	CLARYTHROMYCIN	P218x	0.727536
								BDQ	RIFP	THZ (1hrMIC)	0.727547
								MINOCYCLINE	RIFP	THZ (1hrMIC)	0.72763
								BDQ	SM	VERx	0.727655
								CLOFAZIMINE	ETA	THZ (1hrMIC)	0.727658
								CEFOXITIN	CLARYTHROMYCIN	CIPROFLOXACIN	0.727691
								TET	VERx	METHOTREXATE	0.727721
								CLOFAZIMINE	RIF	CAP	0.727733
								AZITHROMYCIN	CPZ	CAP	0.727751
								AMOXICILLIN	CLOFAZIMINE	PBTZ169x	0.727767
								BDQ	CLARYTHROMYCIN	RIF	0.727785
								AMIKACIN	DAPx	THZ (1hrMIC)	0.72784
								CEFOXITIN	MINOCYCLINE	RIFP	0.727948
								AMIKACIN	CLOFAZIMINE	TET	0.727948
								BDQ	CEFOXITIN	DAPx	0.727985
								CPZ	ETA	P218x	0.728183
								P218x	TET	VERx	0.728202
								SPECTINOMYCIN	TET	VERx	0.728279
								DELx	PA824	RIF	0.728282
								AZITHROMYCIN	SPECTINOMYCIN	METHOTREXATE	0.728344
								BDQ	CPZ	THZ (1hrMIC)	0.728491
								CPZ	CAP	METHOTREXATE	0.728715
								CPZ	ETA	THZ (1hrMIC)	0.728786
								DAPx	SM	THZ (1hrMIC)	0.728792
								CLOFAZIMINE	ETA	PBTZ169x	0.729052
								CPZ	VERx	NORFLOXACIN	0.729165
								CPZ	RIF	PBTZ169x	0.729323
								AMIKACIN	AZITHROMYCIN	SPECTINOMYCIN	0.729489
								CLOFAZIMINE	MINOCYCLINE	CIPROFLOXACIN	0.729525
								AMIKACIN	RIF	SPECTINOMYCIN	0.729644
								CPZ	DAPx	TET	0.729695
								DAPx	VERx	PBTZ169x	0.729833
								MINOCYCLINE	PA824	SM	0.729857
								CEFOXITIN	SM	VERx	0.729989
								AMIKACIN	CLARYTHROMYCIN	RIF	0.729999
								LZDx	P218x	VERx	0.730012
								CLARYTHROMYCIN	DAPx	INH	0.730037
								SPECTINOMYCIN	SM	VERx	0.730091
								AZITHROMYCIN	CPZ	LZDx	0.730349
								CLOFAZIMINE	VERx	THZ (1hrMIC)	0.730422
								SPECTINOMYCIN	CIPROFLOXACIN	RIFP	0.730576
								CPZ	DAPx	RIFP	0.730594
								BDQ	MINOCYCLINE	THZ (1hrMIC)	0.730673
								AZITHROMYCIN	MINOCYCLINE	THZ (1hrMIC)	0.731037
								ETA	INH	THZ (1hrMIC)	0.731105
								CLARYTHROMYCIN	Kanamycin	SPECTINOMYCIN	0.731174
								MINOCYCLINE	SPECTINOMYCIN	RIFP	0.731183
								BDQ	CLARYTHROMYCIN	SM	0.731397
								P218x	RIFP	THZ (1hrMIC)	0.731565
								BDQ	INH	CIPROFLOXACIN	0.731872
								DAPx	P218x	THZ (1hrMIC)	0.731983
								LZDx	PA824	RIF	0.731995
								AMIKACIN	MINOCYCLINE	PA824	0.73217
								CEFOXITIN	MINOCYCLINE	TRIMETHOPRIM	0.732296
								CPZ	DELx	SPECTINOMYCIN	0.732368
								CEFOXITIN	CLARYTHROMYCIN	RIFP	0.732376
								CEFOXITIN	TRIMETHOPRIM	METHOTREXATE	0.732439
								CPZ	RIF	TET	0.732518
								AMOXICILLIN	CLOFAZIMINE	VERx	0.732617
								CEFOXITIN	CPZ	TET	0.732805
								CLOFAZIMINE	TRIMETHOPRIM	RIFP	0.732953
								AMOXICILLIN	CPZ	P218x	0.733116
								AZITHROMYCIN	DELx	VERx	0.733147
								PBTZ169x	THZ (1hrMIC)	METHOTREXATE	0.733156
								CLOFAZIMINE	DAPx	SPECTINOMYCIN	0.733299
								BDQ	CLARYTHROMYCIN	NORFLOXACIN	0.73364
								CPZ	P218x	TET	0.733811
								CLARYTHROMYCIN	Kanamycin	RIFP	0.733904
								BDQ	PBTZ169x	THZ (1hrMIC)	0.734141
								CLARYTHROMYCIN	SPECTINOMYCIN	METHOTREXATE	0.734226
								CPZ	CLOFAZIMINE	Kanamycin	0.734367
								CPZ	OFX1	SPECTINOMYCIN	0.734518
								BDQ	CPZ	ETA	0.734601
								AZITHROMYCIN	CPZ	VERx	0.734622
								AZITHROMYCIN	SPECTINOMYCIN	CAP	0.734664
								CLOFAZIMINE	PBTZ169x	RIFP	0.735297
								AMOXICILLIN	CLOFAZIMINE	RIFP	0.735319
								CPZ	CLOFAZIMINE	RIFP	0.73532
								VERx	PBTZ169x	RIFP	0.7355
								CPZ	VERx	METHOTREXATE	0.735542
								CEFOXITIN	CPZ	SM	0.735549
								AMOXICILLIN	CPZ	Kanamycin	0.735758
								AZITHROMYCIN	CLOFAZIMINE	P218x	0.735895
								CEFOXITIN	CIPROFLOXACIN	RIFP	0.73593
								CEFOXITIN	P218x	THZ (1hrMIC)	0.735933
								CPZ	CLOFAZIMINE	NORFLOXACIN	0.735988
								SPECTINOMYCIN	VERx	CAP	0.73601
								INH	CIPROFLOXACIN	RIFP	0.736143
								CLARYTHROMYCIN	CAP	THZ (1hrMIC)	0.736199
								CLOFAZIMINE	TRIMETHOPRIM	CIPROFLOXACIN	0.73628
								AZITHROMYCIN	EMBx	RIF	0.736445
								LZDx	CIPROFLOXACIN	THZ (1hrMIC)	0.736553
								DAPx	CIPROFLOXACIN	THZ (1hrMIC)	0.736617
								CLOFAZIMINE	RIFP	THZ (1hrMIC)	0.736631
								CLOFAZIMINE	TRIMETHOPRIM	METHOTREXATE	0.736683
								AMIKACIN	PA824	RIFP	0.737022
								CPZ	P218x	CAP	0.737051
								AZITHROMYCIN	CLOFAZIMINE	Kanamycin	0.737094
								CPZ	Kanamycin	NORFLOXACIN	0.737151
								CIPROFLOXACIN	RIFP	THZ (1hrMIC)	0.737284
								CPZ	LZDx	MINOCYCLINE	0.7373
								CLARYTHROMYCIN	SM	VERx	0.737434
								DAPx	TET	VERx	0.737469
								INH	P218x	RIFP	0.737619
								CLARYTHROMYCIN	PA824	SM	0.737691
								CPZ	SPECTINOMYCIN	SM	0.737839
								BDQ	CEFOXITIN	CIPROFLOXACIN	0.737946
								PA824	SM	CIPROFLOXACIN	0.738354
								AMOXICILLIN	CLOFAZIMINE	TRIMETHOPRIM	0.738583
								CEFOXITIN	RIFP	METHOTREXATE	0.738608
								CEFOXITIN	DAPx	RIFP	0.738708
								BDQ	SPECTINOMYCIN	PBTZ169x	0.73888
								CLARYTHROMYCIN	INH	LZDx	0.738909
								VERx	NORFLOXACIN	CIPROFLOXACIN	0.738965
								P218x	TRIMETHOPRIM	THZ (1hrMIC)	0.739008
								CEFOXITIN	CLOFAZIMINE	MINOCYCLINE	0.739148
								INH	CIPROFLOXACIN	METHOTREXATE	0.739166
								DELx	INH	VERx	0.739335
								AZITHROMYCIN	BDQ	CLARYTHROMYCIN	0.739403
								CPZ	LZDx	TRIMETHOPRIM	0.739547
								CEFOXITIN	CLOFAZIMINE	TRIMETHOPRIM	0.739592
								CLARYTHROMYCIN	TRIMETHOPRIM	METHOTREXATE	0.739667
								AZITHROMYCIN	CLOFAZIMINE	THZ (1hrMIC)	0.740084
								CLOFAZIMINE	DAPx	THZ (1hrMIC)	0.740164
								CEFOXITIN	CLOFAZIMINE	DAPx	0.740532
								AZITHROMYCIN	INH	CIPROFLOXACIN	0.740545
								AMOXICILLIN	SPECTINOMYCIN	TRIMETHOPRIM	0.740562
								INH	LZDx	METHOTREXATE	0.740652
								AZITHROMYCIN	CEFOXITIN	TRIMETHOPRIM	0.740697
								CLOFAZIMINE	ETA	RIF	0.740824
								CPZ	TRIMETHOPRIM	CAP	0.740891
								DAPx	THZ (1hrMIC)	METHOTREXATE	0.740947
								LZDx	VERx	THZ (1hrMIC)	0.741169
								AMIKACIN	INH	RIF	0.741218
								AZITHROMYCIN	CLARYTHROMYCIN	LZDx	0.74143
								PA824	SPECTINOMYCIN	VERx	0.741664
								CLARYTHROMYCIN	P218x	RIF	0.741684
								P218x	CIPROFLOXACIN	THZ (1hrMIC)	0.741854
								CPZ	NORFLOXACIN	METHOTREXATE	0.741969
								CEFOXITIN	CPZ	NORFLOXACIN	0.742214
								DAPx	MINOCYCLINE	SPECTINOMYCIN	0.742223
								AZITHROMYCIN	EMBx	VERx	0.742285
								EMBx	MINOCYCLINE	RIF	0.742492
								CPZ	CAP	RIFP	0.742518
								AZITHROMYCIN	CEFOXITIN	P218x	0.742602
								CLARYTHROMYCIN	CLOFAZIMINE	Kanamycin	0.74265
								INH	PA824	CIPROFLOXACIN	0.742876
								CLARYTHROMYCIN	RIF	SM	0.743035
								AMIKACIN	Moxifloxacin	VERx	0.743039
								CLOFAZIMINE	VERx	RIFP	0.743046
								CPZ	Kanamycin	CAP	0.743138
								BDQ	SM	THZ (1hrMIC)	0.743313
								AMIKACIN	TRIMETHOPRIM	THZ (1hrMIC)	0.743328
								CLOFAZIMINE	Kanamycin	METHOTREXATE	0.743365
								AMOXICILLIN	CPZ	CAP	0.74342
								ETA	PA824	SPECTINOMYCIN	0.74343
								DAPx	MINOCYCLINE	THZ (1hrMIC)	0.743505
								CLARYTHROMYCIN	INH	CIPROFLOXACIN	0.743505
								ETA	P218x	PA824	0.743515
								CEFOXITIN	CLARYTHROMYCIN	INH	0.74355
								CLARYTHROMYCIN	PA824	THZ (1hrMIC)	0.743713
								DAPx	ETA	PA824	0.743823
								DELx	RIF	VERx	0.743853
								CLOFAZIMINE	MINOCYCLINE	THZ (1hrMIC)	0.743982
								CLARYTHROMYCIN	PBTZ169x	THZ (1hrMIC)	0.744132
								AZITHROMYCIN	CEFOXITIN	METHOTREXATE	0.744164
								AZITHROMYCIN	CLOFAZIMINE	NORFLOXACIN	0.744212
								DAPx	TRIMETHOPRIM	THZ (1hrMIC)	0.744343
								CPZ	CLOFAZIMINE	VERx	0.744489
								AMOXICILLIN	AZITHROMYCIN	THZ (1hrMIC)	0.744498
								MINOCYCLINE	SMXx	VERx	0.744635
								AMIKACIN	CLARYTHROMYCIN	DAPx	0.744824
								CEFOXITIN	DAPx	P218x	0.74483
								CLOFAZIMINE	MINOCYCLINE	CAP	0.744849
								AZITHROMYCIN	CLOFAZIMINE	RIFP	0.745034
								AZITHROMYCIN	CLOFAZIMINE	CAP	0.745065
								AMOXICILLIN	SPECTINOMYCIN	THZ (1hrMIC)	0.745082
								AZITHROMYCIN	P218x	SPECTINOMYCIN	0.745151
								CPZ	NORFLOXACIN	CIPROFLOXACIN	0.745201
								BDQ	CLARYTHROMYCIN	PA824	0.745246
								AMOXICILLIN	CLOFAZIMINE	CIPROFLOXACIN	0.745465
								CEFOXITIN	CLOFAZIMINE	ETA	0.745514
								AMOXICILLIN	TET	VERx	0.74553
								AMOXICILLIN	CPZ	NORFLOXACIN	0.745548
								AMOXICILLIN	TRIMETHOPRIM	THZ (1hrMIC)	0.745585
								AMIKACIN	DAPx	PA824	0.745708
								CPZ	TET	METHOTREXATE	0.745725
								BDQ	ETA	VERx	0.745985
								AZITHROMYCIN	CPZ	RIFP	0.746041
								CLARYTHROMYCIN	Kanamycin	P218x	0.746142
								CLOFAZIMINE	LZDx	MINOCYCLINE	0.746184
								AMIKACIN	CEFOXITIN	P218x	0.746285
								TET	VERx	CAP	0.746402
								AZITHROMYCIN	NORFLOXACIN	THZ (1hrMIC)	0.746834
								AMIKACIN	PA824	VERx	0.746874
								CPZ	TET	CAP	0.746904
								INH	LZDx	CIPROFLOXACIN	0.746963
								CLARYTHROMYCIN	PA824	RIFP	0.74729
								CLARYTHROMYCIN	PA824	VERx	0.747553
								AMIKACIN	CPZ	OFX1	0.747629
								CLARYTHROMYCIN	P218x	PA824	0.747744
								BDQ	INH	SPECTINOMYCIN	0.747904
								CLARYTHROMYCIN	DAPx	P218x	0.748164
								TRIMETHOPRIM	RIFP	THZ (1hrMIC)	0.748187
								CPZ	P218x	TRIMETHOPRIM	0.74822
								CLOFAZIMINE	DAPx	VERx	0.748439
								AZITHROMYCIN	BDQ	INH	0.748465
								CLOFAZIMINE	VERx	METHOTREXATE	0.748658
								AMOXICILLIN	SPECTINOMYCIN	NORFLOXACIN	0.748731
								CLARYTHROMYCIN	CLOFAZIMINE	ETA	0.748758
								BDQ	CEFOXITIN	RIFP	0.74891
								CEFOXITIN	DELx	VERx	0.749225
								LZDx	SPECTINOMYCIN	NORFLOXACIN	0.749491
								CLOFAZIMINE	LZDx	METHOTREXATE	0.749709
								Kanamycin	LZDx	SPECTINOMYCIN	0.749731
								CPZ	DELx	INH	0.74974
								INH	CAP	THZ (1hrMIC)	0.749801
								CEFOXITIN	EMBx	VERx	0.749848
								CLOFAZIMINE	SM	VERx	0.749966
								EMBx	RIF	TRIMETHOPRIM	0.749975
								MINOCYCLINE	RIF	SPECTINOMYCIN	0.75011
								CLOFAZIMINE	Kanamycin	CIPROFLOXACIN	0.750141
								BDQ	INH	MINOCYCLINE	0.750201
								AZITHROMYCIN	CPZ	NORFLOXACIN	0.750247
								AMIKACIN	CLOFAZIMINE	CAP	0.750329
								CLARYTHROMYCIN	INH	PA824	0.75037
								AMOXICILLIN	CEFOXITIN	THZ (1hrMIC)	0.750448
								BDQ	CEFOXITIN	PBTZ169x	0.750811
								CLOFAZIMINE	DAPx	RIFP	0.75082
								AMOXICILLIN	CPZ	CLOFAZIMINE	0.750873
								CEFOXITIN	CLOFAZIMINE	NORFLOXACIN	0.750932
								CEFOXITIN	CAP	THZ (1hrMIC)	0.750984
								AMOXICILLIN	CLOFAZIMINE	THZ (1hrMIC)	0.751
								AMIKACIN	CEFOXITIN	METHOTREXATE	0.751002
								AMIKACIN	CPZ	PA824	0.751044
								BDQ	CPZ	PBTZ169x	0.751189
								RIF	NORFLOXACIN	THZ (1hrMIC)	0.751395
								AMIKACIN	CLARYTHROMYCIN	SM	0.751459
								AMOXICILLIN	CLOFAZIMINE	P218x	0.751661
								CPZ	Kanamycin	RIFP	0.75181
								BDQ	CPZ	P218x	0.751972
								CLOFAZIMINE	LZDx	CIPROFLOXACIN	0.752018
								EMBx	VERx	CIPROFLOXACIN	0.752041
								CLARYTHROMYCIN	LZDx	SM	0.7521
								CPZ	CAP	NORFLOXACIN	0.752141
								CLARYTHROMYCIN	TRIMETHOPRIM	RIFP	0.752324
								CLARYTHROMYCIN	RIFP	METHOTREXATE	0.752338
								CLARYTHROMYCIN	INH	P218x	0.752382
								AMIKACIN	OFX1	VERx	0.752399
								CPZ	LZDx	CIPROFLOXACIN	0.752401
								BDQ	CPZ	RIFP	0.75248
								CEFOXITIN	CLARYTHROMYCIN	MINOCYCLINE	0.75251
								Kanamycin	TET	VERx	0.752568
								CLARYTHROMYCIN	P218x	SM	0.752635
								CEFOXITIN	CLARYTHROMYCIN	P218x	0.752878
								CPZ	DAPx	MINOCYCLINE	0.753051
								AZITHROMYCIN	CLARYTHROMYCIN	RIFP	0.753299
								BDQ	TRIMETHOPRIM	THZ (1hrMIC)	0.753616
								AMIKACIN	CLARYTHROMYCIN	LZDx	0.753665
								CEFOXITIN	LZDx	CIPROFLOXACIN	0.753682
								EMBx	VERx	METHOTREXATE	0.75372
								DELx	VERx	CIPROFLOXACIN	0.754161
								CPZ	CLOFAZIMINE	TET	0.754485
								CPZ	ETA	SPECTINOMYCIN	0.754504
								CLARYTHROMYCIN	CLOFAZIMINE	CAP	0.754603
								CPZ	VERx	PBTZ169x	0.754638
								CPZ	CLARYTHROMYCIN	NORFLOXACIN	0.754665
								CPZ	LZDx	RIFP	0.754768
								BDQ	INH	P218x	0.754798
								VERx	CIPROFLOXACIN	METHOTREXATE	0.754978
								RIF	TET	THZ (1hrMIC)	0.755195
								CLARYTHROMYCIN	CIPROFLOXACIN	RIFP	0.755199
								CLOFAZIMINE	DAPx	P218x	0.755235
								CLARYTHROMYCIN	CLOFAZIMINE	TET	0.755384
								AMIKACIN	SMXx	VERx	0.755439
								CEFOXITIN	CLOFAZIMINE	Kanamycin	0.755503
								MINOCYCLINE	P218x	THZ (1hrMIC)	0.755557
								CLOFAZIMINE	Kanamycin	MINOCYCLINE	0.755592
								AMOXICILLIN	AZITHROMYCIN	CLARYTHROMYCIN	0.755677
								CPZ	ETA	PBTZ169x	0.755774
								CLARYTHROMYCIN	CLOFAZIMINE	NORFLOXACIN	0.755892
								CPZ	CLARYTHROMYCIN	SM	0.755945
								INH	Kanamycin	CIPROFLOXACIN	0.75596
								CPZ	ETA	PA824	0.756167
								EMBx	P218x	VERx	0.756459
								BDQ	CPZ	TET	0.756476
								CLOFAZIMINE	Kanamycin	RIFP	0.756623
								CPZ	CLOFAZIMINE	LZDx	0.756708
								VERx	CAP	METHOTREXATE	0.756772
								INH	SM	THZ (1hrMIC)	0.756942
								LZDx	SPECTINOMYCIN	THZ (1hrMIC)	0.756945
								CLOFAZIMINE	LZDx	THZ (1hrMIC)	0.756954
								CEFOXITIN	PA824	VERx	0.757002
								BDQ	ETA	PA824	0.757123
								CLARYTHROMYCIN	SPECTINOMYCIN	PBTZ169x	0.757186
								CLOFAZIMINE	TET	VERx	0.757282
								CEFOXITIN	SPECTINOMYCIN	RIFP	0.757507
								CPZ	DELx	RIF	0.757509
								CLOFAZIMINE	DAPx	CIPROFLOXACIN	0.757556
								CLOFAZIMINE	ETA	TRIMETHOPRIM	0.757558
								AZITHROMYCIN	INH	P218x	0.757612
								AMIKACIN	CEFOXITIN	PA824	0.75765
								AMIKACIN	PA824	TRIMETHOPRIM	0.757921
								CLARYTHROMYCIN	DAPx	PA824	0.757979
								CLOFAZIMINE	TRIMETHOPRIM	VERx	0.758003
								BDQ	SPECTINOMYCIN	SM	0.758094
								CPZ	NORFLOXACIN	RIFP	0.75812
								Kanamycin	PA824	SM	0.75821
								CPZ	LZDx	P218x	0.758394
								DAPx	INH	P218x	0.758453
								PA824	SM	METHOTREXATE	0.758526
								CLARYTHROMYCIN	LZDx	NORFLOXACIN	0.7588
								CEFOXITIN	P218x	RIF	0.758881
								CLARYTHROMYCIN	EMBx	VERx	0.759202
								CLOFAZIMINE	P218x	CIPROFLOXACIN	0.759259
								BDQ	CLOFAZIMINE	EMBx	0.759337
								INH	RIF	SPECTINOMYCIN	0.759606
								CEFOXITIN	RIF	RIFP	0.759679
								INH	OFX1	VERx	0.759697
								CPZ	SM	PBTZ169x	0.759757
								TET	RIFP	THZ (1hrMIC)	0.759791
								AMOXICILLIN	CPZ	LZDx	0.760009
								TRIMETHOPRIM	VERx	CAP	0.760084
								CPZ	DAPx	SM	0.760084
								AMIKACIN	NORFLOXACIN	THZ (1hrMIC)	0.760088
								CLARYTHROMYCIN	Kanamycin	PA824	0.760096
								AMIKACIN	CPZ	EMBx	0.76022
								CLOFAZIMINE	LZDx	RIFP	0.760335
								LZDx	VERx	RIFP	0.760342
								CEFOXITIN	LZDx	MINOCYCLINE	0.760476
								DAPx	INH	PA824	0.760493
								CLARYTHROMYCIN	INH	RIFP	0.760752
								TRIMETHOPRIM	CIPROFLOXACIN	THZ (1hrMIC)	0.760756
								CEFOXITIN	CLARYTHROMYCIN	Kanamycin	0.761015
								CLOFAZIMINE	SM	THZ (1hrMIC)	0.761084
								CEFOXITIN	SM	THZ (1hrMIC)	0.761146
								INH	PA824	RIFP	0.761201
								CPZ	LZDx	NORFLOXACIN	0.761467
								CPZ	TET	NORFLOXACIN	0.761521
								CLOFAZIMINE	ETA	RIFP	0.761551
								VERx	CAP	NORFLOXACIN	0.761583
								CPZ	LZDx	METHOTREXATE	0.761714
								BDQ	DAPx	THZ (1hrMIC)	0.761775
								BDQ	TET	THZ (1hrMIC)	0.761994
								CPZ	DAPx	ETA	0.762084
								RIF	SM	VERx	0.76214
								CPZ	DAPx	PBTZ169x	0.762168
								CPZ	P218x	CIPROFLOXACIN	0.762219
								CPZ	INH	SMXx	0.762363
								AZITHROMYCIN	SMXx	VERx	0.762417
								AMOXICILLIN	SM	VERx	0.762422
								CLARYTHROMYCIN	DAPx	RIF	0.762666
								LZDx	MINOCYCLINE	THZ (1hrMIC)	0.762694
								CPZ	PBTZ169x	RIFP	0.762784
								PA824	SM	VERx	0.762798
								AZITHROMYCIN	CLOFAZIMINE	ETA	0.762821
								ETA	INH	PA824	0.762961
								AMOXICILLIN	CPZ	TET	0.76299
								AMIKACIN	CPZ	DELx	0.763097
								CLOFAZIMINE	Kanamycin	THZ (1hrMIC)	0.763114
								BDQ	CPZ	DAPx	0.763278
								CLOFAZIMINE	ETA	VERx	0.763509
								CLOFAZIMINE	SPECTINOMYCIN	TET	0.763512
								AZITHROMYCIN	CLOFAZIMINE	PBTZ169x	0.763882
								AMOXICILLIN	CEFOXITIN	CLARYTHROMYCIN	0.763886
								CPZ	CLOFAZIMINE	PBTZ169x	0.763968
								BDQ	INH	METHOTREXATE	0.76413
								AMIKACIN	CLARYTHROMYCIN	METHOTREXATE	0.764149
								SM	TRIMETHOPRIM	VERx	0.764162
								PA824	SM	TRIMETHOPRIM	0.764195
								CLARYTHROMYCIN	LZDx	MINOCYCLINE	0.764203
								CIPROFLOXACIN	THZ (1hrMIC)	METHOTREXATE	0.764225
								CPZ	P218x	METHOTREXATE	0.764227
								CPZ	PA824	SM	0.764247
								CLOFAZIMINE	PBTZ169x	METHOTREXATE	0.764299
								DELx	SPECTINOMYCIN	SMXx	0.764317
								PA824	RIF	CAP	0.764387
								BDQ	MINOCYCLINE	PBTZ169x	0.764488
								CEFOXITIN	OFX1	VERx	0.764654
								CEFOXITIN	PA824	RIFP	0.764758
								BDQ	CPZ	METHOTREXATE	0.764774
								CLOFAZIMINE	LZDx	VERx	0.764775
								CPZ	PBTZ169x	CIPROFLOXACIN	0.764921
								CEFOXITIN	PBTZ169x	THZ (1hrMIC)	0.765181
								CLARYTHROMYCIN	MINOCYCLINE	RIFP	0.765181
								AMIKACIN	INH	PA824	0.765261
								Kanamycin	SPECTINOMYCIN	THZ (1hrMIC)	0.765353
								AZITHROMYCIN	CLARYTHROMYCIN	INH	0.765361
								CPZ	DAPx	TRIMETHOPRIM	0.765409
								CLARYTHROMYCIN	DELx	VERx	0.765436
								CLARYTHROMYCIN	INH	METHOTREXATE	0.76562
								AZITHROMYCIN	INH	PA824	0.765693
								CPZ	MINOCYCLINE	PBTZ169x	0.765773
								AMIKACIN	CLOFAZIMINE	PBTZ169x	0.765786
								Kanamycin	P218x	THZ (1hrMIC)	0.765939
								CEFOXITIN	P218x	METHOTREXATE	0.76594
								CPZ	DAPx	CAP	0.765992
								CLARYTHROMYCIN	MINOCYCLINE	TRIMETHOPRIM	0.766009
								AMIKACIN	CAP	THZ (1hrMIC)	0.766053
								PBTZ169x	CIPROFLOXACIN	THZ (1hrMIC)	0.766058
								AZITHROMYCIN	LZDx	THZ (1hrMIC)	0.766272
								CLOFAZIMINE	TRIMETHOPRIM	PBTZ169x	0.766509
								CEFOXITIN	CLOFAZIMINE	METHOTREXATE	0.766708
								BDQ	CLARYTHROMYCIN	Kanamycin	0.766715
								CPZ	P218x	NORFLOXACIN	0.766826
								DELx	RIF	SPECTINOMYCIN	0.76724
								EMBx	VERx	THZ (1hrMIC)	0.76734
								CPZ	DELx	VERx	0.767393
								Kanamycin	SPECTINOMYCIN	VERx	0.767554
								Kanamycin	VERx	METHOTREXATE	0.767611
								MINOCYCLINE	CIPROFLOXACIN	THZ (1hrMIC)	0.76764
								AMOXICILLIN	RIFP	THZ (1hrMIC)	0.767647
								AMIKACIN	AZITHROMYCIN	PA824	0.767751
								CPZ	LZDx	TET	0.767758
								CLOFAZIMINE	LZDx	TRIMETHOPRIM	0.767806
								CEFOXITIN	CPZ	ETA	0.767817
								AMIKACIN	PA824	SM	0.767822
								CPZ	EMBx	RIF	0.767879
								AMIKACIN	PA824	SPECTINOMYCIN	0.767924
								SPECTINOMYCIN	CAP	THZ (1hrMIC)	0.767999
								AMOXICILLIN	BDQ	CPZ	0.768058
								SPECTINOMYCIN	CAP	CIPROFLOXACIN	0.768068
								CLOFAZIMINE	Kanamycin	TRIMETHOPRIM	0.768074
								INH	MINOCYCLINE	PA824	0.7684
								CLARYTHROMYCIN	LZDx	TRIMETHOPRIM	0.768487
								INH	TRIMETHOPRIM	CIPROFLOXACIN	0.768616
								BDQ	LZDx	VERx	0.76862
								CLOFAZIMINE	P218x	SM	0.768855
								CLARYTHROMYCIN	TRIMETHOPRIM	NORFLOXACIN	0.768964
								CPZ	RIF	CIPROFLOXACIN	0.768999
								AMOXICILLIN	MINOCYCLINE	THZ (1hrMIC)	0.769209
								CLARYTHROMYCIN	MINOCYCLINE	METHOTREXATE	0.769225
								BDQ	CPZ	SM	0.769371
								CPZ	MINOCYCLINE	P218x	0.769571
								AZITHROMYCIN	ETA	PA824	0.769612
								CLOFAZIMINE	RIFP	METHOTREXATE	0.769658
								AMOXICILLIN	CLOFAZIMINE	CAP	0.769716
								BDQ	CLARYTHROMYCIN	MINOCYCLINE	0.769825
								BDQ	P218x	METHOTREXATE	0.769893
								CLARYTHROMYCIN	CLOFAZIMINE	SM	0.769907
								BDQ	CLARYTHROMYCIN	PBTZ169x	0.770032
								INH	P218x	METHOTREXATE	0.770188
								AMIKACIN	Kanamycin	THZ (1hrMIC)	0.770333
								CLOFAZIMINE	NORFLOXACIN	RIFP	0.770472
								MINOCYCLINE	OFX1	VERx	0.770564
								BDQ	CLOFAZIMINE	OFX1	0.770584
								CLARYTHROMYCIN	DAPx	SM	0.770591
								CLOFAZIMINE	MINOCYCLINE	PBTZ169x	0.770722
								CLOFAZIMINE	TRIMETHOPRIM	NORFLOXACIN	0.770779
								LZDx	THZ (1hrMIC)	METHOTREXATE	0.770919
								SPECTINOMYCIN	PBTZ169x	CIPROFLOXACIN	0.770948
								CLOFAZIMINE	PBTZ169x	CIPROFLOXACIN	0.771015
								AZITHROMYCIN	OFX1	VERx	0.771047
								CLOFAZIMINE	NORFLOXACIN	CIPROFLOXACIN	0.771113
								CPZ	EMBx	INH	0.771174
								AMOXICILLIN	AZITHROMYCIN	CEFOXITIN	0.771261
								AMOXICILLIN	CEFOXITIN	RIFP	0.771408
								BDQ	CLARYTHROMYCIN	INH	0.771429
								AZITHROMYCIN	CPZ	PBTZ169x	0.771565
								EMBx	VERx	NORFLOXACIN	0.771575
								DELx	P218x	VERx	0.771723
								ETA	PA824	THZ (1hrMIC)	0.771768
								BDQ	PBTZ169x	METHOTREXATE	0.77203
								TET	TRIMETHOPRIM	VERx	0.772093
								CLOFAZIMINE	THZ (1hrMIC)	METHOTREXATE	0.772115
								AMIKACIN	BDQ	PA824	0.772119
								AZITHROMYCIN	BDQ	PBTZ169x	0.772144
								INH	SMXx	VERx	0.772153
								AZITHROMYCIN	CLOFAZIMINE	DAPx	0.772285
								BDQ	CLARYTHROMYCIN	CAP	0.772333
								CPZ	EMBx	VERx	0.772347
								CEFOXITIN	TRIMETHOPRIM	NORFLOXACIN	0.772443
								CPZ	Kanamycin	P218x	0.772593
								CLARYTHROMYCIN	ETA	PA824	0.77277
								P218x	SPECTINOMYCIN	CIPROFLOXACIN	0.772969
								CLOFAZIMINE	MINOCYCLINE	P218x	0.773017
								PA824	RIFP	THZ (1hrMIC)	0.773066
								CEFOXITIN	EMBx	RIF	0.77307
								BDQ	SPECTINOMYCIN	TRIMETHOPRIM	0.773083
								INH	SM	CIPROFLOXACIN	0.7731
								AMOXICILLIN	INH	CIPROFLOXACIN	0.773307
								BDQ	PBTZ169x	CIPROFLOXACIN	0.773351
								AMOXICILLIN	CLOFAZIMINE	NORFLOXACIN	0.773393
								CEFOXITIN	MINOCYCLINE	P218x	0.773399
								LZDx	VERx	CAP	0.773544
								CAP	THZ (1hrMIC)	METHOTREXATE	0.773552
								CPZ	DELx	SMXx	0.773565
								BDQ	MINOCYCLINE	RIF	0.773678
								CLOFAZIMINE	DAPx	Kanamycin	0.7738
								CLOFAZIMINE	ETA	PA824	0.773922
								AZITHROMYCIN	CPZ	TET	0.774014
								AMIKACIN	CEFOXITIN	RIFP	0.774067
								MINOCYCLINE	NORFLOXACIN	THZ (1hrMIC)	0.774282
								AMIKACIN	CLARYTHROMYCIN	Kanamycin	0.774467
								AMIKACIN	LZDx	THZ (1hrMIC)	0.774479
								EMBx	SM	VERx	0.774519
								CLARYTHROMYCIN	P218x	TRIMETHOPRIM	0.774584
								AMIKACIN	BDQ	CEFOXITIN	0.774698
								CLARYTHROMYCIN	DELx	SPECTINOMYCIN	0.774706
								BDQ	CPZ	MINOCYCLINE	0.774808
								AMOXICILLIN	CLARYTHROMYCIN	INH	0.774829
								AMIKACIN	CLARYTHROMYCIN	TRIMETHOPRIM	0.774988
								AZITHROMYCIN	BDQ	RIF	0.77516
								CLOFAZIMINE	LZDx	P218x	0.775174
								CLOFAZIMINE	P218x	TRIMETHOPRIM	0.775349
								AZITHROMYCIN	INH	LZDx	0.775654
								DAPx	INH	Kanamycin	0.775815
								PA824	RIF	PBTZ169x	0.775908
								CPZ	PA824	VERx	0.776066
								INH	MINOCYCLINE	METHOTREXATE	0.776143
								SPECTINOMYCIN	SMXx	VERx	0.776176
								CLOFAZIMINE	INH	Moxifloxacin	0.776381
								VERx	PBTZ169x	THZ (1hrMIC)	0.776415
								VERx	PBTZ169x	METHOTREXATE	0.776439
								CLOFAZIMINE	P218x	TET	0.776464
								P218x	SM	VERx	0.776552
								AZITHROMYCIN	DAPx	INH	0.776568
								AMIKACIN	CLOFAZIMINE	DELx	0.776744
								BDQ	CLARYTHROMYCIN	TET	0.776858
								AMIKACIN	PA824	CIPROFLOXACIN	0.776977
								CPZ	CLOFAZIMINE	CAP	0.776986
								INH	MINOCYCLINE	CIPROFLOXACIN	0.777066
								CEFOXITIN	RIF	SM	0.777089
								CLOFAZIMINE	TRIMETHOPRIM	CAP	0.777117
								CEFOXITIN	CPZ	DELx	0.777131
								AZITHROMYCIN	CEFOXITIN	MINOCYCLINE	0.777161
								TET	VERx	PBTZ169x	0.777207
								PA824	SM	RIFP	0.777217
								AMOXICILLIN	INH	RIFP	0.777355
								OFX1	SPECTINOMYCIN	VERx	0.777507
								LZDx	VERx	METHOTREXATE	0.777669
								CEFOXITIN	INH	SPECTINOMYCIN	0.777728
								CPZ	CLOFAZIMINE	ETA	0.777817
								AMIKACIN	P218x	PA824	0.777864
								CLARYTHROMYCIN	PA824	TET	0.777884
								CLARYTHROMYCIN	NORFLOXACIN	RIFP	0.777905
								CPZ	DAPx	NORFLOXACIN	0.777998
								AZITHROMYCIN	CAP	THZ (1hrMIC)	0.778003
								INH	RIFP	METHOTREXATE	0.778036
								AMIKACIN	CLARYTHROMYCIN	INH	0.778036
								DELx	TRIMETHOPRIM	VERx	0.778135
								ETA	RIF	VERx	0.778247
								CPZ	Kanamycin	TET	0.778556
								SM	VERx	NORFLOXACIN	0.778636
								CLARYTHROMYCIN	P218x	METHOTREXATE	0.778731
								CEFOXITIN	INH	Kanamycin	0.778764
								EMBx	Kanamycin	VERx	0.778772
								CLOFAZIMINE	ETA	MINOCYCLINE	0.778987
								AZITHROMYCIN	CEFOXITIN	DAPx	0.779126
								AZITHROMYCIN	CLARYTHROMYCIN	P218x	0.779178
								CEFOXITIN	PBTZ169x	METHOTREXATE	0.779254
								AZITHROMYCIN	CIPROFLOXACIN	THZ (1hrMIC)	0.779316
								AMOXICILLIN	CPZ	DAPx	0.779346
								AZITHROMYCIN	CPZ	P218x	0.779409
								CLARYTHROMYCIN	Kanamycin	LZDx	0.779419
								CLARYTHROMYCIN	CIPROFLOXACIN	METHOTREXATE	0.779499
								CLOFAZIMINE	Kanamycin	LZDx	0.779514
								AZITHROMYCIN	INH	SPECTINOMYCIN	0.77954
								EMBx	RIF	SPECTINOMYCIN	0.779585
								AMIKACIN	CPZ	SMXx	0.779626
								SM	NORFLOXACIN	THZ (1hrMIC)	0.779664
								ETA	SPECTINOMYCIN	THZ (1hrMIC)	0.779732
								CPZ	TET	CIPROFLOXACIN	0.779896
								VERx	PBTZ169x	NORFLOXACIN	0.780019
								AZITHROMYCIN	INH	RIFP	0.780098
								AMOXICILLIN	PA824	SM	0.780323
								CEFOXITIN	CPZ	PA824	0.780335
								BDQ	PA824	SM	0.78035
								ETA	SPECTINOMYCIN	VERx	0.780489
								BDQ	CPZ	TRIMETHOPRIM	0.780734
								CLARYTHROMYCIN	PA824	SPECTINOMYCIN	0.780821
								CLOFAZIMINE	DAPx	TET	0.78092
								AMIKACIN	INH	CIPROFLOXACIN	0.781066
								AZITHROMYCIN	LZDx	CIPROFLOXACIN	0.781139
								CEFOXITIN	SPECTINOMYCIN	TRIMETHOPRIM	0.781313
								PA824	SM	CAP	0.781449
								AMOXICILLIN	LZDx	MINOCYCLINE	0.781483
								DAPx	INH	METHOTREXATE	0.781741
								AMOXICILLIN	BDQ	CEFOXITIN	0.781794
								CPZ	Moxifloxacin	SPECTINOMYCIN	0.781818
								CPZ	LZDx	CAP	0.781938
								CLOFAZIMINE	DAPx	LZDx	0.781982
								CLARYTHROMYCIN	NORFLOXACIN	METHOTREXATE	0.781998
								CLOFAZIMINE	VERx	NORFLOXACIN	0.782113
								DELx	INH	THZ (1hrMIC)	0.782157
								LZDx	SPECTINOMYCIN	PBTZ169x	0.782179
								Kanamycin	RIF	RIFP	0.782212
								DELx	VERx	METHOTREXATE	0.782436
								CLARYTHROMYCIN	TRIMETHOPRIM	CIPROFLOXACIN	0.78255
								BDQ	CEFOXITIN	TRIMETHOPRIM	0.782748
								LZDx	RIF	THZ (1hrMIC)	0.782783
								AMIKACIN	CLARYTHROMYCIN	TET	0.78281
								Kanamycin	THZ (1hrMIC)	METHOTREXATE	0.782908
								INH	MINOCYCLINE	RIFP	0.783072
								ETA	PA824	RIF	0.7831
								AMOXICILLIN	VERx	CAP	0.783131
								CLOFAZIMINE	TRIMETHOPRIM	THZ (1hrMIC)	0.783152
								BDQ	RIF	METHOTREXATE	0.783183
								INH	LZDx	MINOCYCLINE	0.783272
								AZITHROMYCIN	DAPx	SPECTINOMYCIN	0.783296
								CPZ	DAPx	Kanamycin	0.78344
								AMIKACIN	CEFOXITIN	DAPx	0.783657
								AMOXICILLIN	LZDx	CIPROFLOXACIN	0.783716
								CPZ	OFX1	VERx	0.78376
								AZITHROMYCIN	PBTZ169x	THZ (1hrMIC)	0.783864
								CEFOXITIN	SPECTINOMYCIN	METHOTREXATE	0.784016
								AZITHROMYCIN	INH	SM	0.78404
								CLOFAZIMINE	CAP	THZ (1hrMIC)	0.784159
								CLOFAZIMINE	CAP	RIFP	0.784208
								CLOFAZIMINE	DAPx	SM	0.784284
								CEFOXITIN	TRIMETHOPRIM	CIPROFLOXACIN	0.784332
								EMBx	RIF	CIPROFLOXACIN	0.78436
								CLARYTHROMYCIN	EMBx	RIFP	0.784398
								CEFOXITIN	Kanamycin	RIFP	0.78443
								CLARYTHROMYCIN	ETA	VERx	0.784456
								BDQ	DAPx	INH	0.784509
								Kanamycin	CIPROFLOXACIN	THZ (1hrMIC)	0.784567
								BDQ	DELx	SPECTINOMYCIN	0.784577
								CPZ	PBTZ169x	CAP	0.784649
								INH	RIF	METHOTREXATE	0.784684
								AMIKACIN	CLOFAZIMINE	SMXx	0.784771
								AMOXICILLIN	AZITHROMYCIN	LZDx	0.784924
								AZITHROMYCIN	CLARYTHROMYCIN	CIPROFLOXACIN	0.785095
								ETA	PA824	TRIMETHOPRIM	0.785115
								BDQ	ETA	SPECTINOMYCIN	0.785205
								BDQ	Kanamycin	THZ (1hrMIC)	0.785386
								EMBx	SM	THZ (1hrMIC)	0.785392
								CLOFAZIMINE	LZDx	NORFLOXACIN	0.785419
								AMIKACIN	CEFOXITIN	SPECTINOMYCIN	0.78554
								MINOCYCLINE	CAP	THZ (1hrMIC)	0.785851
								AZITHROMYCIN	CEFOXITIN	RIF	0.785926
								CLOFAZIMINE	NORFLOXACIN	METHOTREXATE	0.785983
								AMIKACIN	CLOFAZIMINE	LZDx	0.785994
								PA824	SPECTINOMYCIN	RIFP	0.786132
								CLOFAZIMINE	P218x	CAP	0.786156
								EMBx	RIF	METHOTREXATE	0.786207
								CLOFAZIMINE	Kanamycin	P218x	0.78637
								CLOFAZIMINE	SPECTINOMYCIN	SM	0.786463
								LZDx	VERx	PBTZ169x	0.786469
								LZDx	TRIMETHOPRIM	CIPROFLOXACIN	0.786663
								CLARYTHROMYCIN	SMXx	VERx	0.786665
								CEFOXITIN	INH	METHOTREXATE	0.786773
								AZITHROMYCIN	ETA	VERx	0.786851
								AMOXICILLIN	VERx	NORFLOXACIN	0.786859
								AMIKACIN	INH	RIFP	0.786984
								LZDx	CIPROFLOXACIN	METHOTREXATE	0.787359
								CLOFAZIMINE	EMBx	RIF	0.787406
								BDQ	CPZ	CAP	0.787409
								BDQ	MINOCYCLINE	SM	0.787537
								SM	THZ (1hrMIC)	METHOTREXATE	0.787736
								LZDx	RIF	RIFP	0.787787
								CLARYTHROMYCIN	PBTZ169x	METHOTREXATE	0.787844
								CPZ	PBTZ169x	METHOTREXATE	0.787965
								DAPx	DELx	VERx	0.787994
								CLOFAZIMINE	TET	THZ (1hrMIC)	0.788095
								CLARYTHROMYCIN	INH	MINOCYCLINE	0.788165
								INH	MINOCYCLINE	SPECTINOMYCIN	0.788335
								EMBx	P218x	RIF	0.788354
								CLARYTHROMYCIN	RIF	TRIMETHOPRIM	0.788382
								AMOXICILLIN	BDQ	SPECTINOMYCIN	0.788541
								AMIKACIN	DAPx	INH	0.788779
								DELx	VERx	THZ (1hrMIC)	0.78883
								TRIMETHOPRIM	VERx	PBTZ169x	0.788922
								AMIKACIN	INH	P218x	0.788928
								CEFOXITIN	SPECTINOMYCIN	PBTZ169x	0.788936
								Kanamycin	TRIMETHOPRIM	THZ (1hrMIC)	0.788944
								EMBx	INH	VERx	0.788948
								ETA	MINOCYCLINE	VERx	0.788966
								OFX1	VERx	CIPROFLOXACIN	0.788996
								AMOXICILLIN	CLOFAZIMINE	TET	0.789054
								DELx	RIF	THZ (1hrMIC)	0.789109
								CLARYTHROMYCIN	INH	SM	0.789122
								EMBx	VERx	RIFP	0.789346
								AMIKACIN	SPECTINOMYCIN	TET	0.789413
								BDQ	P218x	PBTZ169x	0.789507
								AMIKACIN	EMBx	RIF	0.789786
								INH	Kanamycin	RIFP	0.789983
								PA824	SM	NORFLOXACIN	0.790031
								EMBx	TET	VERx	0.790049
								CLOFAZIMINE	MINOCYCLINE	TET	0.790053
								BDQ	CLARYTHROMYCIN	ETA	0.790112
								AMOXICILLIN	CPZ	PBTZ169x	0.790126
								CLOFAZIMINE	Kanamycin	TET	0.790138
								CEFOXITIN	NORFLOXACIN	METHOTREXATE	0.790192
								EMBx	Kanamycin	RIF	0.790209
								INH	SPECTINOMYCIN	RIFP	0.790236
								DAPx	ETA	VERx	0.790445
								CLOFAZIMINE	ETA	TET	0.790561
								AMOXICILLIN	RIF	THZ (1hrMIC)	0.790736
								CEFOXITIN	MINOCYCLINE	METHOTREXATE	0.790773
								BDQ	CPZ	CIPROFLOXACIN	0.790886
								CLOFAZIMINE	NORFLOXACIN	THZ (1hrMIC)	0.790949
								AMOXICILLIN	INH	P218x	0.791239
								AMOXICILLIN	TRIMETHOPRIM	VERx	0.791386
								AMOXICILLIN	CLARYTHROMYCIN	TRIMETHOPRIM	0.791798
								CLARYTHROMYCIN	TET	RIFP	0.792061
								CEFOXITIN	PA824	SM	0.792083
								AMIKACIN	Kanamycin	SPECTINOMYCIN	0.792084
								MINOCYCLINE	PA824	VERx	0.792102
								INH	Kanamycin	P218x	0.792283
								AMOXICILLIN	DELx	VERx	0.7923
								CEFOXITIN	CLARYTHROMYCIN	RIF	0.792398
								DAPx	INH	MINOCYCLINE	0.792442
								AMIKACIN	CPZ	Moxifloxacin	0.792497
								CLARYTHROMYCIN	TET	THZ (1hrMIC)	0.792517
								DAPx	SM	VERx	0.792517
								DELx	VERx	NORFLOXACIN	0.792525
								LZDx	MINOCYCLINE	METHOTREXATE	0.792559
								CEFOXITIN	MINOCYCLINE	CIPROFLOXACIN	0.792654
								CLOFAZIMINE	SM	PBTZ169x	0.792773
								SM	PBTZ169x	THZ (1hrMIC)	0.792784
								AZITHROMYCIN	CEFOXITIN	INH	0.79289
								AMIKACIN	TET	THZ (1hrMIC)	0.792929
								CEFOXITIN	CLOFAZIMINE	TET	0.793359
								CEFOXITIN	PBTZ169x	CIPROFLOXACIN	0.793666
								CLARYTHROMYCIN	INH	TRIMETHOPRIM	0.793707
								AMIKACIN	EMBx	THZ (1hrMIC)	0.793783
								AZITHROMYCIN	BDQ	CPZ	0.793927
								CLARYTHROMYCIN	TRIMETHOPRIM	CAP	0.793936
								SMXx	VERx	CIPROFLOXACIN	0.793965
								CLOFAZIMINE	P218x	METHOTREXATE	0.793968
								LZDx	MINOCYCLINE	TRIMETHOPRIM	0.794078
								PA824	VERx	METHOTREXATE	0.794171
								DELx	P218x	SPECTINOMYCIN	0.794193
								CLOFAZIMINE	ETA	Kanamycin	0.794243
								CLARYTHROMYCIN	OFX1	VERx	0.794262
								SM	VERx	CAP	0.794275
								INH	TET	THZ (1hrMIC)	0.794332
								CPZ	TET	TRIMETHOPRIM	0.79439
								BDQ	LZDx	SPECTINOMYCIN	0.794415
								AMIKACIN	BDQ	METHOTREXATE	0.794433
								CEFOXITIN	SMXx	VERx	0.794582
								AZITHROMYCIN	CPZ	DAPx	0.794785
								CEFOXITIN	CLARYTHROMYCIN	NORFLOXACIN	0.794803
								BDQ	SPECTINOMYCIN	NORFLOXACIN	0.794854
								INH	LZDx	RIFP	0.79487
								AMIKACIN	Kanamycin	PA824	0.795028
								PA824	TRIMETHOPRIM	VERx	0.795113
								CEFOXITIN	P218x	CIPROFLOXACIN	0.795119
								AZITHROMYCIN	CEFOXITIN	LZDx	0.795241
								AMOXICILLIN	SPECTINOMYCIN	RIFP	0.795303
								INH	P218x	PA824	0.79538
								CEFOXITIN	TRIMETHOPRIM	RIFP	0.795433
								CLOFAZIMINE	MINOCYCLINE	RIFP	0.795969
								CLOFAZIMINE	ETA	SPECTINOMYCIN	0.796031
								AMOXICILLIN	CEFOXITIN	MINOCYCLINE	0.796108
								LZDx	PBTZ169x	THZ (1hrMIC)	0.79615
								AZITHROMYCIN	Kanamycin	THZ (1hrMIC)	0.796297
								AMIKACIN	CEFOXITIN	MINOCYCLINE	0.796303
								MINOCYCLINE	PBTZ169x	THZ (1hrMIC)	0.796314
								Kanamycin	RIFP	THZ (1hrMIC)	0.796346
								CEFOXITIN	LZDx	METHOTREXATE	0.796351
								SM	TRIMETHOPRIM	THZ (1hrMIC)	0.796632
								AMIKACIN	PA824	NORFLOXACIN	0.796671
								RIF	SMXx	VERx	0.796879
								CPZ	P218x	PBTZ169x	0.79703
								DAPx	NORFLOXACIN	THZ (1hrMIC)	0.79709
								NORFLOXACIN	RIFP	THZ (1hrMIC)	0.797395
								CLOFAZIMINE	Kanamycin	NORFLOXACIN	0.797491
								P218x	PBTZ169x	THZ (1hrMIC)	0.797518
								AMIKACIN	INH	MINOCYCLINE	0.797566
								AZITHROMYCIN	EMBx	THZ (1hrMIC)	0.797633
								AMIKACIN	CEFOXITIN	RIF	0.797645
								PA824	SPECTINOMYCIN	SM	0.797763
								AMIKACIN	BDQ	PBTZ169x	0.797769
								PA824	VERx	CIPROFLOXACIN	0.797777
								P218x	NORFLOXACIN	THZ (1hrMIC)	0.797986
								EMBx	TRIMETHOPRIM	VERx	0.7981
								AMOXICILLIN	DAPx	INH	0.798343
								AMOXICILLIN	BDQ	THZ (1hrMIC)	0.798397
								CLARYTHROMYCIN	EMBx	RIF	0.798428
								AMIKACIN	ETA	PA824	0.798506
								SPECTINOMYCIN	TRIMETHOPRIM	CAP	0.798573
								AMOXICILLIN	VERx	PBTZ169x	0.798588
								CLOFAZIMINE	PA824	RIF	0.798641
								AMIKACIN	CEFOXITIN	TRIMETHOPRIM	0.798683
								CPZ	DAPx	METHOTREXATE	0.79875
								AZITHROMYCIN	RIF	SM	0.798996
								EMBx	RIF	NORFLOXACIN	0.799244
								CLARYTHROMYCIN	MINOCYCLINE	CIPROFLOXACIN	0.799595
								AZITHROMYCIN	PA824	VERx	0.7996
								BDQ	INH	SM	0.799611
								CLOFAZIMINE	CAP	CIPROFLOXACIN	0.799621
								RIF	SPECTINOMYCIN	SM	0.7997
								DELx	SMXx	THZ (1hrMIC)	0.799798
								CPZ	ETA	LZDx	0.799822
								AMIKACIN	ETA	THZ (1hrMIC)	0.799881
								CEFOXITIN	DAPx	MINOCYCLINE	0.800009
								CPZ	PA824	SPECTINOMYCIN	0.800555
								AMOXICILLIN	EMBx	VERx	0.80061
								CLARYTHROMYCIN	Kanamycin	RIF	0.800611
								CLOFAZIMINE	VERx	CAP	0.800762
								BDQ	CEFOXITIN	SM	0.800856
								DELx	Kanamycin	VERx	0.801014
								LZDx	P218x	RIF	0.80108
								LZDx	SPECTINOMYCIN	CAP	0.801095
								BDQ	CEFOXITIN	PA824	0.801158
								AZITHROMYCIN	INH	METHOTREXATE	0.801205
								AZITHROMYCIN	INH	MINOCYCLINE	0.8014
								AZITHROMYCIN	CLOFAZIMINE	TET	0.80153
								CEFOXITIN	PA824	THZ (1hrMIC)	0.801565
								ETA	INH	MINOCYCLINE	0.801703
								CPZ	EMBx	SM	0.801729
								CLOFAZIMINE	MINOCYCLINE	NORFLOXACIN	0.801767
								INH	P218x	SPECTINOMYCIN	0.801906
								CEFOXITIN	INH	MINOCYCLINE	0.801946
								EMBx	RIF	RIFP	0.801969
								INH	P218x	SM	0.802236
								MINOCYCLINE	RIF	SM	0.802305
								BDQ	P218x	CIPROFLOXACIN	0.802482
								CEFOXITIN	RIF	SPECTINOMYCIN	0.802612
								CEFOXITIN	ETA	PA824	0.802658
								AMIKACIN	CLOFAZIMINE	PA824	0.802779
								CEFOXITIN	INH	TRIMETHOPRIM	0.802887
								AMIKACIN	AZITHROMYCIN	INH	0.802927
								AMIKACIN	BDQ	INH	0.802945
								P218x	CAP	THZ (1hrMIC)	0.803029
								AMIKACIN	AZITHROMYCIN	CLARYTHROMYCIN	0.803204
								CLOFAZIMINE	Kanamycin	PBTZ169x	0.803301
								Kanamycin	SM	VERx	0.803349
								DAPx	PA824	SPECTINOMYCIN	0.803363
								AMIKACIN	AZITHROMYCIN	CEFOXITIN	0.803405
								ETA	PA824	VERx	0.803577
								AMIKACIN	RIF	TRIMETHOPRIM	0.803578
								CEFOXITIN	DAPx	PA824	0.803628
								DAPx	INH	LZDx	0.803642
								ETA	VERx	CIPROFLOXACIN	0.803774
								CPZ	SMXx	VERx	0.804062
								DAPx	EMBx	RIF	0.804255
								LZDx	TRIMETHOPRIM	VERx	0.804259
								AZITHROMYCIN	P218x	RIF	0.804321
								LZDx	MINOCYCLINE	CIPROFLOXACIN	0.804589
								BDQ	DELx	VERx	0.804824
								AMOXICILLIN	AMIKACIN	PA824	0.804826
								DAPx	EMBx	VERx	0.804969
								AZITHROMYCIN	BDQ	SM	0.80502
								BDQ	RIF	CIPROFLOXACIN	0.805119
								SM	TET	THZ (1hrMIC)	0.805475
								CPZ	INH	OFX1	0.805504
								ETA	P218x	VERx	0.805616
								AMIKACIN	AZITHROMYCIN	BDQ	0.805669
								CLOFAZIMINE	Kanamycin	VERx	0.805687
								BDQ	ETA	THZ (1hrMIC)	0.80604
								CPZ	SM	RIFP	0.80608
								ETA	PA824	NORFLOXACIN	0.806097
								CLOFAZIMINE	P218x	NORFLOXACIN	0.806152
								RIF	CAP	THZ (1hrMIC)	0.806202
								CPZ	PBTZ169x	NORFLOXACIN	0.806215
								AMOXICILLIN	AMIKACIN	THZ (1hrMIC)	0.806452
								BDQ	SM	CIPROFLOXACIN	0.806515
								ETA	MINOCYCLINE	PA824	0.80655
								INH	PA824	SM	0.806651
								CLARYTHROMYCIN	LZDx	CAP	0.806761
								Kanamycin	SPECTINOMYCIN	CAP	0.806903
								BDQ	MINOCYCLINE	P218x	0.806939
								CEFOXITIN	INH	LZDx	0.806994
								TRIMETHOPRIM	CAP	THZ (1hrMIC)	0.807031
								AMIKACIN	LZDx	RIFP	0.807309
								BDQ	PA824	SPECTINOMYCIN	0.807361
								CEFOXITIN	CLARYTHROMYCIN	PA824	0.807382
								AMIKACIN	INH	SM	0.807692
								CEFOXITIN	EMBx	MINOCYCLINE	0.807774
								CPZ	SM	CAP	0.807836
								PBTZ169x	RIFP	THZ (1hrMIC)	0.8079
								CLOFAZIMINE	TET	CIPROFLOXACIN	0.807957
								BDQ	NORFLOXACIN	THZ (1hrMIC)	0.808027
								AZITHROMYCIN	CLARYTHROMYCIN	NORFLOXACIN	0.808036
								CEFOXITIN	CIPROFLOXACIN	METHOTREXATE	0.808226
								CEFOXITIN	SPECTINOMYCIN	NORFLOXACIN	0.808253
								AMIKACIN	AZITHROMYCIN	RIF	0.80827
								AMIKACIN	BDQ	MINOCYCLINE	0.808273
								AMOXICILLIN	SM	THZ (1hrMIC)	0.808348
								SM	VERx	RIFP	0.808497
								AZITHROMYCIN	RIF	SPECTINOMYCIN	0.808678
								AMIKACIN	CEFOXITIN	SM	0.80874
								DAPx	LZDx	RIF	0.808827
								RIF	SMXx	THZ (1hrMIC)	0.808932
								INH	LZDx	P218x	0.80899
								CLARYTHROMYCIN	EMBx	SPECTINOMYCIN	0.80904
								CEFOXITIN	RIF	METHOTREXATE	0.809053
								LZDx	TRIMETHOPRIM	METHOTREXATE	0.809086
								AMIKACIN	RIF	METHOTREXATE	0.80912
								CEFOXITIN	MINOCYCLINE	NORFLOXACIN	0.80925
								AMOXICILLIN	SPECTINOMYCIN	CAP	0.809479
								CLARYTHROMYCIN	Kanamycin	CIPROFLOXACIN	0.80988
								P218x	PBTZ169x	METHOTREXATE	0.80992
								DELx	VERx	RIFP	0.810034
								INH	Kanamycin	RIF	0.810077
								CEFOXITIN	P218x	SM	0.810373
								CEFOXITIN	DAPx	METHOTREXATE	0.810467
								P218x	RIF	METHOTREXATE	0.810479
								AMOXICILLIN	CEFOXITIN	SPECTINOMYCIN	0.810499
								CPZ	TET	PBTZ169x	0.810645
								Kanamycin	P218x	RIF	0.810677
								INH	Kanamycin	LZDx	0.81077
								CLARYTHROMYCIN	LZDx	PBTZ169x	0.810819
								CEFOXITIN	DELx	SMXx	0.810823
								CLARYTHROMYCIN	EMBx	THZ (1hrMIC)	0.810835
								CEFOXITIN	CLARYTHROMYCIN	DAPx	0.810902
								MINOCYCLINE	SPECTINOMYCIN	TET	0.811028
								CEFOXITIN	MINOCYCLINE	SM	0.81112
								INH	MINOCYCLINE	P218x	0.811158
								AMOXICILLIN	CLOFAZIMINE	DAPx	0.811169
								LZDx	TET	VERx	0.811396
								EMBx	RIFP	THZ (1hrMIC)	0.811459
								INH	NORFLOXACIN	CIPROFLOXACIN	0.811682
								INH	P218x	RIF	0.811712
								AMIKACIN	MINOCYCLINE	SM	0.811756
								DAPx	INH	RIF	0.811763
								AMIKACIN	CLARYTHROMYCIN	EMBx	0.811891
								TRIMETHOPRIM	PBTZ169x	THZ (1hrMIC)	0.811906
								CEFOXITIN	ETA	VERx	0.811925
								CLOFAZIMINE	CAP	METHOTREXATE	0.812171
								LZDx	P218x	THZ (1hrMIC)	0.812223
								BDQ	INH	TRIMETHOPRIM	0.812294
								AMOXICILLIN	CEFOXITIN	TRIMETHOPRIM	0.812462
								CLARYTHROMYCIN	SPECTINOMYCIN	SM	0.812485
								CLOFAZIMINE	DAPx	MINOCYCLINE	0.812718
								DELx	SPECTINOMYCIN	THZ (1hrMIC)	0.812763
								PA824	SM	TET	0.812937
								AMOXICILLIN	BDQ	INH	0.812988
								BDQ	SPECTINOMYCIN	SMXx	0.813011
								AMIKACIN	CEFOXITIN	CIPROFLOXACIN	0.813057
								ETA	PA824	SM	0.813179
								OFX1	VERx	THZ (1hrMIC)	0.813302
								INH	TRIMETHOPRIM	RIFP	0.813573
								CEFOXITIN	MINOCYCLINE	RIF	0.813576
								BDQ	CAP	THZ (1hrMIC)	0.813589
								P218x	PA824	VERx	0.813724
								BDQ	TRIMETHOPRIM	PBTZ169x	0.813765
								BDQ	PBTZ169x	RIFP	0.81381
								INH	PA824	TRIMETHOPRIM	0.813911
								CEFOXITIN	CLARYTHROMYCIN	SM	0.813929
								BDQ	INH	LZDx	0.813973
								AZITHROMYCIN	CLARYTHROMYCIN	MINOCYCLINE	0.814038
								AMIKACIN	PA824	METHOTREXATE	0.814043
								CLARYTHROMYCIN	P218x	PBTZ169x	0.814085
								CEFOXITIN	P218x	SPECTINOMYCIN	0.814111
								CPZ	TRIMETHOPRIM	PBTZ169x	0.814117
								DAPx	PA824	THZ (1hrMIC)	0.814119
								AMOXICILLIN	EMBx	RIF	0.81433
								SPECTINOMYCIN	CAP	NORFLOXACIN	0.814362
								AZITHROMYCIN	BDQ	P218x	0.81437
								OFX1	P218x	VERx	0.814465
								CLOFAZIMINE	ETA	SM	0.814471
								INH	SPECTINOMYCIN	METHOTREXATE	0.814475
								AMIKACIN	LZDx	RIF	0.814556
								CLOFAZIMINE	DELx	SMXx	0.814563
								RIF	SPECTINOMYCIN	SMXx	0.814587
								CAP	CIPROFLOXACIN	THZ (1hrMIC)	0.814617
								AMOXICILLIN	P218x	THZ (1hrMIC)	0.814939
								CLOFAZIMINE	DAPx	TRIMETHOPRIM	0.815021
								BDQ	DAPx	PBTZ169x	0.81508
								AZITHROMYCIN	LZDx	TRIMETHOPRIM	0.815093
								CPZ	RIF	SMXx	0.815141
								ETA	VERx	THZ (1hrMIC)	0.81526
								DAPx	Kanamycin	RIF	0.815395
								DAPx	TET	THZ (1hrMIC)	0.815499
								CLARYTHROMYCIN	CAP	METHOTREXATE	0.815645
								RIF	SPECTINOMYCIN	CIPROFLOXACIN	0.815652
								CLOFAZIMINE	Kanamycin	CAP	0.815841
								CEFOXITIN	CLOFAZIMINE	CAP	0.815871
								AMOXICILLIN	CLARYTHROMYCIN	P218x	0.816244
								PA824	VERx	THZ (1hrMIC)	0.816305
								CLARYTHROMYCIN	Kanamycin	METHOTREXATE	0.816315
								INH	MINOCYCLINE	SM	0.816332
								CLOFAZIMINE	PBTZ169x	NORFLOXACIN	0.816341
								P218x	PBTZ169x	RIFP	0.8164
								MINOCYCLINE	RIF	RIFP	0.816428
								CLOFAZIMINE	ETA	LZDx	0.816437
								CEFOXITIN	LZDx	SPECTINOMYCIN	0.816603
								CPZ	SPECTINOMYCIN	SMXx	0.816609
								AZITHROMYCIN	LZDx	METHOTREXATE	0.816694
								AMIKACIN	INH	METHOTREXATE	0.816796
								CLOFAZIMINE	LZDx	CAP	0.816819
								PBTZ169x	NORFLOXACIN	THZ (1hrMIC)	0.817127
								DAPx	PBTZ169x	THZ (1hrMIC)	0.817307
								P218x	PA824	THZ (1hrMIC)	0.817318
								CEFOXITIN	CPZ	SMXx	0.817363
								LZDx	SM	VERx	0.817469
								ETA	TRIMETHOPRIM	VERx	0.817555
								CLOFAZIMINE	CAP	NORFLOXACIN	0.817726
								RIF	PBTZ169x	THZ (1hrMIC)	0.817782
								AMOXICILLIN	LZDx	VERx	0.817826
								AMOXICILLIN	BDQ	PBTZ169x	0.817856
								AZITHROMYCIN	CEFOXITIN	NORFLOXACIN	0.817868
								ETA	LZDx	VERx	0.818011
								PA824	SPECTINOMYCIN	THZ (1hrMIC)	0.818098
								BDQ	PA824	CIPROFLOXACIN	0.818102
								CPZ	Kanamycin	LZDx	0.818143
								CLARYTHROMYCIN	SM	RIFP	0.818231
								DAPx	EMBx	THZ (1hrMIC)	0.818301
								DAPx	INH	SPECTINOMYCIN	0.818447
								AZITHROMYCIN	CEFOXITIN	PA824	0.818472
								CEFOXITIN	NORFLOXACIN	RIFP	0.818657
								CEFOXITIN	EMBx	RIFP	0.818714
								CPZ	LZDx	PBTZ169x	0.818728
								CEFOXITIN	DAPx	EMBx	0.818804
								VERx	PBTZ169x	CAP	0.818863
								BDQ	MINOCYCLINE	PA824	0.818933
								PA824	VERx	RIFP	0.819067
								AMIKACIN	PBTZ169x	THZ (1hrMIC)	0.819163
								BDQ	CPZ	NORFLOXACIN	0.819175
								ETA	LZDx	THZ (1hrMIC)	0.819388
								Kanamycin	SM	THZ (1hrMIC)	0.819548
								ETA	Kanamycin	PA824	0.819558
								EMBx	VERx	CAP	0.819694
								BDQ	CEFOXITIN	NORFLOXACIN	0.819696
								CEFOXITIN	TRIMETHOPRIM	CAP	0.81975
								P218x	SPECTINOMYCIN	PBTZ169x	0.819958
								AMIKACIN	CEFOXITIN	CLARYTHROMYCIN	0.820057
								INH	LZDx	TRIMETHOPRIM	0.820154
								CEFOXITIN	PBTZ169x	RIFP	0.820235
								SMXx	VERx	NORFLOXACIN	0.820294
								CLOFAZIMINE	PBTZ169x	CAP	0.820585
								DAPx	INH	SM	0.820598
								CLARYTHROMYCIN	INH	NORFLOXACIN	0.82065
								CAP	NORFLOXACIN	THZ (1hrMIC)	0.820669
								CLARYTHROMYCIN	INH	PBTZ169x	0.820748
								AZITHROMYCIN	CLARYTHROMYCIN	CAP	0.820954
								DAPx	INH	TRIMETHOPRIM	0.821105
								AMIKACIN	CLARYTHROMYCIN	MINOCYCLINE	0.821159
								CLARYTHROMYCIN	PBTZ169x	CIPROFLOXACIN	0.821188
								INH	Kanamycin	PA824	0.821257
								PA824	TET	RIFP	0.821273
								DAPx	LZDx	THZ (1hrMIC)	0.821392
								BDQ	SPECTINOMYCIN	TET	0.821404
								PA824	TET	THZ (1hrMIC)	0.821443
								INH	PBTZ169x	METHOTREXATE	0.821507
								AZITHROMYCIN	RIF	RIFP	0.821578
								CEFOXITIN	DAPx	RIF	0.821584
								AMOXICILLIN	CEFOXITIN	INH	0.821649
								CLARYTHROMYCIN	EMBx	PA824	0.821662
								INH	MINOCYCLINE	TRIMETHOPRIM	0.821727
								BDQ	INH	RIFP	0.82198
								CPZ	CLARYTHROMYCIN	PA824	0.822021
								CLOFAZIMINE	TET	METHOTREXATE	0.822096
								AMIKACIN	CEFOXITIN	EMBx	0.822129
								P218x	PA824	SPECTINOMYCIN	0.822249
								AZITHROMYCIN	CEFOXITIN	PBTZ169x	0.822262
								LZDx	P218x	SPECTINOMYCIN	0.822309
								Kanamycin	PBTZ169x	THZ (1hrMIC)	0.82233
								INH	Kanamycin	MINOCYCLINE	0.822353
								CLARYTHROMYCIN	DAPx	TRIMETHOPRIM	0.822388
								CEFOXITIN	DAPx	CIPROFLOXACIN	0.822437
								CPZ	EMBx	P218x	0.822446
								CLARYTHROMYCIN	EMBx	SM	0.822454
								DELx	VERx	CAP	0.822738
								CEFOXITIN	EMBx	P218x	0.822826
								PA824	CIPROFLOXACIN	THZ (1hrMIC)	0.823351
								PA824	VERx	NORFLOXACIN	0.823406
								CLOFAZIMINE	TET	TRIMETHOPRIM	0.823599
								BDQ	Moxifloxacin	VERx	0.823634
								AMOXICILLIN	CIPROFLOXACIN	THZ (1hrMIC)	0.823673
								AZITHROMYCIN	CEFOXITIN	SM	0.824113
								INH	Kanamycin	METHOTREXATE	0.82425
								INH	PBTZ169x	CIPROFLOXACIN	0.824279
								CLARYTHROMYCIN	SM	TET	0.824457
								DAPx	Kanamycin	THZ (1hrMIC)	0.824512
								CPZ	CLARYTHROMYCIN	ETA	0.824615
								SMXx	TRIMETHOPRIM	VERx	0.824693
								AMIKACIN	DELx	SPECTINOMYCIN	0.824885
								CLARYTHROMYCIN	EMBx	P218x	0.824991
								AMOXICILLIN	LZDx	THZ (1hrMIC)	0.825254
								SM	CAP	THZ (1hrMIC)	0.825323
								LZDx	MINOCYCLINE	CAP	0.825352
								BDQ	LZDx	RIF	0.825372
								ETA	INH	SPECTINOMYCIN	0.825626
								CLARYTHROMYCIN	DELx	THZ (1hrMIC)	0.825752
								DAPx	INH	RIFP	0.825836
								INH	Kanamycin	SPECTINOMYCIN	0.826073
								AMIKACIN	EMBx	SPECTINOMYCIN	0.826078
								AMIKACIN	CLARYTHROMYCIN	CAP	0.826148
								Kanamycin	MINOCYCLINE	THZ (1hrMIC)	0.826265
								SMXx	VERx	RIFP	0.826485
								AMOXICILLIN	INH	PA824	0.826648
								CLARYTHROMYCIN	DAPx	CIPROFLOXACIN	0.826657
								LZDx	MINOCYCLINE	RIF	0.826712
								INH	RIF	RIFP	0.826855
								ETA	PA824	RIFP	0.826865
								LZDx	SM	THZ (1hrMIC)	0.826971
								AZITHROMYCIN	LZDx	MINOCYCLINE	0.827017
								CEFOXITIN	DAPx	SM	0.827244
								CLARYTHROMYCIN	MINOCYCLINE	NORFLOXACIN	0.827257
								CPZ	DAPx	PA824	0.827305
								CLARYTHROMYCIN	CAP	RIFP	0.827313
								BDQ	CLARYTHROMYCIN	EMBx	0.827539
								P218x	SMXx	VERx	0.827571
								AZITHROMYCIN	BDQ	ETA	0.827673
								BDQ	Kanamycin	SPECTINOMYCIN	0.827716
								LZDx	TRIMETHOPRIM	THZ (1hrMIC)	0.827732
								ETA	LZDx	P218x	0.827751
								AMIKACIN	DAPx	LZDx	0.827763
								AZITHROMYCIN	CLARYTHROMYCIN	DAPx	0.827792
								CEFOXITIN	CLARYTHROMYCIN	PBTZ169x	0.827917
								Kanamycin	VERx	PBTZ169x	0.827931
								AZITHROMYCIN	CEFOXITIN	EMBx	0.827952
								AMOXICILLIN	INH	LZDx	0.828096
								CPZ	Kanamycin	PBTZ169x	0.828113
								CLARYTHROMYCIN	TRIMETHOPRIM	PBTZ169x	0.828224
								CEFOXITIN	CLARYTHROMYCIN	EMBx	0.828361
								AMOXICILLIN	DAPx	THZ (1hrMIC)	0.828418
								CLARYTHROMYCIN	P218x	CIPROFLOXACIN	0.828453
								CEFOXITIN	INH	PA824	0.828472
								CLARYTHROMYCIN	DAPx	Kanamycin	0.828555
								AZITHROMYCIN	ETA	INH	0.828561
								BDQ	PA824	VERx	0.828717
								CLARYTHROMYCIN	DAPx	METHOTREXATE	0.828788
								CEFOXITIN	INH	P218x	0.828849
								CLARYTHROMYCIN	PBTZ169x	RIFP	0.8289
								RIF	CIPROFLOXACIN	RIFP	0.828961
								DELx	MINOCYCLINE	SPECTINOMYCIN	0.828969
								AMIKACIN	LZDx	P218x	0.829133
								PA824	TRIMETHOPRIM	RIFP	0.829136
								DAPx	PA824	VERx	0.8294
								P218x	RIF	TRIMETHOPRIM	0.829405
								P218x	TET	THZ (1hrMIC)	0.829408
								INH	PA824	TET	0.829412
								CLARYTHROMYCIN	P218x	CAP	0.829584
								AZITHROMYCIN	CLARYTHROMYCIN	PA824	0.829776
								BDQ	DAPx	CIPROFLOXACIN	0.829943
								INH	SPECTINOMYCIN	TRIMETHOPRIM	0.829988
								AMIKACIN	BDQ	CIPROFLOXACIN	0.829994
								MINOCYCLINE	P218x	RIF	0.830061
								SPECTINOMYCIN	CAP	METHOTREXATE	0.83011
								AZITHROMYCIN	CLARYTHROMYCIN	SM	0.83012
								CPZ	DELx	P218x	0.830402
								CPZ	CLARYTHROMYCIN	DELx	0.83052
								AMOXICILLIN	PBTZ169x	THZ (1hrMIC)	0.830542
								SPECTINOMYCIN	SM	THZ (1hrMIC)	0.830695
								AZITHROMYCIN	CEFOXITIN	CIPROFLOXACIN	0.830707
								AMIKACIN	PA824	PBTZ169x	0.830725
								CEFOXITIN	CPZ	EMBx	0.83087
								EMBx	MINOCYCLINE	THZ (1hrMIC)	0.830874
								AMIKACIN	AZITHROMYCIN	SM	0.830959
								AMOXICILLIN	AMIKACIN	CLARYTHROMYCIN	0.830959
								Moxifloxacin	P218x	VERx	0.831009
								BDQ	CEFOXITIN	TET	0.831076
								AZITHROMYCIN	PA824	THZ (1hrMIC)	0.831131
								CLOFAZIMINE	TET	NORFLOXACIN	0.831149
								CPZ	PA824	RIFP	0.831205
								CEFOXITIN	EMBx	SM	0.831331
								BDQ	DAPx	METHOTREXATE	0.831568
								CEFOXITIN	MINOCYCLINE	PA824	0.831622
								BDQ	CPZ	Kanamycin	0.831812
								Kanamycin	TRIMETHOPRIM	METHOTREXATE	0.831817
								CPZ	ETA	TET	0.832263
								AMOXICILLIN	INH	MINOCYCLINE	0.832269
								NORFLOXACIN	CIPROFLOXACIN	THZ (1hrMIC)	0.832341
								CLARYTHROMYCIN	Moxifloxacin	VERx	0.832346
[truncated: 4,548 more rows]
