# Supplementary material for: Transcriptomic Signatures Predict Regulators of Drug Synergy and Clinical Regimen Efficacy against Tuberculosis
Source: mBio. 2019 Nov 12;10(6):e02627-19. doi: 10.1128/mBio.02627-19 (PMC6851285; doi:10.1128/mBio.02627-19)
Supplement: TABLE S3 [file mBio.02627-19-st003.xlsx]

## Sheet: TableS3
Table S3: 4-way, and 5-way INDIGO-MTB scores for 35 high-interest TB drugs
Interest Drug Annotation (Drugs that have transcriptomics data in MTB are highlighted and starred (**). The predictions for the rest were made using orthology matching with E. coli data)	Name	MIC against MTB	4-way interaction scores						5-way interactions scores
AMIKACIN**	Amikacin	1.7 uM	Drug 1	Drug 2	Drug 3	Drug 4	INDIGO-MTB Score		Top 100
AMOXICILLIN	Amoxicillin	8ug/mL	BDQ	CLOFAZIMINE	INH	RIF	0.339418		Drug 1	Drug 2	Drug 3	Drug 4	Drug 5	INDIGO-MTB Score
AZITHROMYCIN	Azithromycin	95ug/mL	BDQ	CLOFAZIMINE	INH	P218x	0.411338		BDQ	CLARYTHROMYCIN	CLOFAZIMINE	P218x	RIF	0.504048
BDQ**	Bedaquiline	0.5 uM	BDQ	CLOFAZIMINE	INH	TRIMETHOPRIM	0.417078		BDQ	CLOFAZIMINE	INH	P218x	RIF	0.504507
CAP**	Capreomycin	3 uM	BDQ	CEFOXITIN	CLOFAZIMINE	INH	0.417711		BDQ	CEFOXITIN	CLOFAZIMINE	INH	RIF	0.505504
CEFOXITIN	Cefoxitin	> 100ug/mL	BDQ	CLOFAZIMINE	RIF	TRIMETHOPRIM	0.417877		BDQ	CLOFAZIMINE	P218x	RIF	TRIMETHOPRIM	0.506705
CPZ**	Chlorpromazine	94uM	AMIKACIN	BDQ	CLOFAZIMINE	INH	0.420448		BDQ	CLOFAZIMINE	Kanamycin	RIF	SPECTINOMYCIN	0.509351
CIPROFLOXACIN	Ciprofloxacin	3 uM	BDQ	CEFOXITIN	CLOFAZIMINE	RIF	0.431413		BDQ	CLOFAZIMINE	INH	Kanamycin	RIF	0.509942
CLARYTHROMYCIN	Clarythromycin	20uM	BDQ	CLOFAZIMINE	P218x	RIF	0.433358		BDQ	CEFOXITIN	CLOFAZIMINE	INH	P218x	0.515736
CLOFAZIMINE**	Clofazimine	0.125 uM	BDQ	CLOFAZIMINE	INH	RIFP	0.434097		AMOXICILLIN	BDQ	CLOFAZIMINE	INH	P218x	0.516311
DAPx**	Dapsone	25 uM	BDQ	CLOFAZIMINE	DAPx	INH	0.43702		BDQ	CLOFAZIMINE	INH	RIF	SPECTINOMYCIN	0.520124
DELx**	Delamanid	0.09 uM	AZITHROMYCIN	BDQ	CLOFAZIMINE	INH	0.437132		BDQ	CLOFAZIMINE	INH	RIF	TRIMETHOPRIM	0.521009
EMBx**	Ethambutol	2.45 uM	BDQ	CLOFAZIMINE	RIF	SPECTINOMYCIN	0.440049		P218x	PA824	RIF	SPECTINOMYCIN	THZ (1hrMIC)	0.521578
ETA**	Ethionamide	1.5 uM	BDQ	CLOFAZIMINE	INH	SPECTINOMYCIN	0.441203		AMOXICILLIN	BDQ	CLOFAZIMINE	INH	RIF	0.521851
INH**	Isoniazid	3.6 uM	AMOXICILLIN	BDQ	CLOFAZIMINE	INH	0.442508		AZITHROMYCIN	BDQ	CLOFAZIMINE	P218x	RIF	0.5222
Kanamycin**	Kanamycin	2 uM	BDQ	CLOFAZIMINE	RIF	THZ (1hrMIC)	0.446527		BDQ	CLARYTHROMYCIN	CLOFAZIMINE	INH	RIF	0.522333
LZDx**	Linezolid	0.5 uM	BDQ	CLOFAZIMINE	INH	THZ (1hrMIC)	0.449752		BDQ	CEFOXITIN	CLOFAZIMINE	INH	SPECTINOMYCIN	0.522579
METHOTREXATE	Methotrexate	150 μg/ml	BDQ	CLARYTHROMYCIN	CLOFAZIMINE	RIF	0.451307		BDQ	CLOFAZIMINE	INH	RIF	RIFP	0.524424
MINOCYCLINE	Minocycline	4ug/mL	BDQ	CLARYTHROMYCIN	CLOFAZIMINE	INH	0.453785		BDQ	CEFOXITIN	CLOFAZIMINE	INH	TRIMETHOPRIM	0.524451
Moxifloxacin**	Moxifloxacin	0.05 uM	AZITHROMYCIN	BDQ	CLOFAZIMINE	RIF	0.455362		BDQ	CLOFAZIMINE	INH	RIF	THZ (1hrMIC)	0.524518
NORFLOXACIN	Norfloxacin	6 uM	BDQ	CLOFAZIMINE	DAPx	RIF	0.45627		BDQ	CLOFAZIMINE	DAPx	INH	RIF	0.52524
OFX1**	Ofloxacin	2.8 uM	BDQ	CLOFAZIMINE	INH	MINOCYCLINE	0.460381		BDQ	CLOFAZIMINE	DAPx	P218x	RIF	0.525252
P218x**	P218	0.1 uM	BDQ	CLOFAZIMINE	MINOCYCLINE	RIF	0.469406		BDQ	CLOFAZIMINE	Kanamycin	P218x	RIF	0.525928
PBTZ169x**	PBTZ169	0.4 nM	AMOXICILLIN	BDQ	CLOFAZIMINE	RIF	0.472762		BDQ	CLOFAZIMINE	INH	P218x	TRIMETHOPRIM	0.526588
PA824**	Pretomanid	0.8 uM	AMIKACIN	BDQ	CLOFAZIMINE	RIF	0.473566		BDQ	CLARYTHROMYCIN	CLOFAZIMINE	RIF	SPECTINOMYCIN	0.526607
RIF**	Rifampicin	0.03 uM	BDQ	PA824	RIF	THZ (1hrMIC)	0.478946		BDQ	CLOFAZIMINE	INH	P218x	RIFP	0.526827
RIFP**	Rifapentine	0.035 uM	BDQ	CLOFAZIMINE	RIF	RIFP	0.483946		BDQ	CLARYTHROMYCIN	CLOFAZIMINE	RIF	TRIMETHOPRIM	0.527336
SPECTINOMYCIN	Spectinomycin	241 uM	BDQ	CLOFAZIMINE	INH	PA824	0.485754		BDQ	CLOFAZIMINE	INH	MINOCYCLINE	RIF	0.527635
SM**	Streptomycin	0.5 uM	BDQ	CLOFAZIMINE	INH	CIPROFLOXACIN	0.487588		AMOXICILLIN	BDQ	CLARYTHROMYCIN	CLOFAZIMINE	INH	0.528046
SMXx**	Sulfamethoxazole	12.5 uM	BDQ	CPZ	CLOFAZIMINE	RIF	0.488138		AMIKACIN	BDQ	CEFOXITIN	CLOFAZIMINE	INH	0.528133
SUTx**	Sutezolid	5.6 uM	BDQ	CLOFAZIMINE	INH	NORFLOXACIN	0.489296		BDQ	CPZ	CLOFAZIMINE	INH	RIF	0.528508
TET**	Tetracycline		BDQ	CPZ	CLOFAZIMINE	INH	0.489685		BDQ	CLOFAZIMINE	INH	Kanamycin	P218x	0.528629
THZ (1hrMIC)**	Thioridazine	15ug/mL	CLOFAZIMINE	INH	P218x	RIF	0.49129		BDQ	CLOFAZIMINE	P218x	RIF	THZ (1hrMIC)	0.529136
TRIMETHOPRIM	Trimethoprim	512 ug/mL	CPZ	CLARYTHROMYCIN	SPECTINOMYCIN	THZ (1hrMIC)	0.491656		BDQ	CLOFAZIMINE	INH	P218x	THZ (1hrMIC)	0.529312
VERx**	Verapamil	440 uM	AMIKACIN	CPZ	SPECTINOMYCIN	RIFP	0.492428		AMIKACIN	BDQ	CLOFAZIMINE	INH	MINOCYCLINE	0.530715
			BDQ	CLOFAZIMINE	INH	Kanamycin	0.492522		BDQ	CEFOXITIN	CLOFAZIMINE	P218x	RIF	0.53092
			AMOXICILLIN	AMIKACIN	BDQ	CLOFAZIMINE	0.493514		AZITHROMYCIN	BDQ	CLOFAZIMINE	INH	RIF	0.531069
			AMIKACIN	BDQ	CLOFAZIMINE	SPECTINOMYCIN	0.493943		AZITHROMYCIN	BDQ	CLARYTHROMYCIN	CLOFAZIMINE	RIF	0.53225
			BDQ	CLOFAZIMINE	ETA	RIF	0.494259		BDQ	CEFOXITIN	CLOFAZIMINE	DAPx	INH	0.532304
			BDQ	CLOFAZIMINE	ETA	TRIMETHOPRIM	0.496173		BDQ	CEFOXITIN	CLARYTHROMYCIN	CLOFAZIMINE	INH	0.532318
			CEFOXITIN	MINOCYCLINE	P218x	VERx	0.496524		AMOXICILLIN	BDQ	CLOFAZIMINE	INH	SPECTINOMYCIN	0.532627
			AMIKACIN	CPZ	INH	VERx	0.497994		BDQ	CLARYTHROMYCIN	CLOFAZIMINE	Kanamycin	RIF	0.532748
			BDQ	CLOFAZIMINE	Kanamycin	RIF	0.498588		BDQ	CLOFAZIMINE	INH	P218x	SPECTINOMYCIN	0.532774
			BDQ	CLOFAZIMINE	RIF	CIPROFLOXACIN	0.49859		BDQ	CLOFAZIMINE	INH	SPECTINOMYCIN	RIFP	0.532906
			AMIKACIN	CEFOXITIN	CPZ	VERx	0.499514		BDQ	CLARYTHROMYCIN	CLOFAZIMINE	INH	CIPROFLOXACIN	0.532919
			AMIKACIN	BDQ	CLOFAZIMINE	P218x	0.499531		BDQ	CLOFAZIMINE	MINOCYCLINE	P218x	RIF	0.532926
			BDQ	CEFOXITIN	CLOFAZIMINE	P218x	0.500381		BDQ	CLOFAZIMINE	Kanamycin	RIF	TRIMETHOPRIM	0.533187
			BDQ	CLOFAZIMINE	RIF	NORFLOXACIN	0.500715		CLOFAZIMINE	INH	P218x	RIF	THZ (1hrMIC)	0.533264
			CEFOXITIN	CPZ	SPECTINOMYCIN	THZ (1hrMIC)	0.501267		AMOXICILLIN	BDQ	CLOFAZIMINE	INH	TRIMETHOPRIM	0.534122
			AMIKACIN	BDQ	CLOFAZIMINE	DAPx	0.501718		CPZ	P218x	PA824	RIF	SPECTINOMYCIN	0.534385
			CLOFAZIMINE	INH	PA824	RIF	0.501909		AZITHROMYCIN	BDQ	CLOFAZIMINE	RIF	THZ (1hrMIC)	0.534874
			BDQ	CLOFAZIMINE	INH	METHOTREXATE	0.502252		BDQ	CLOFAZIMINE	P218x	RIF	SPECTINOMYCIN	0.535288
			AMIKACIN	CPZ	SPECTINOMYCIN	TRIMETHOPRIM	0.502411		AZITHROMYCIN	P218x	PA824	RIF	THZ (1hrMIC)	0.535415
			BDQ	CLARYTHROMYCIN	CLOFAZIMINE	P218x	0.502954		CPZ	MINOCYCLINE	SPECTINOMYCIN	TRIMETHOPRIM	CIPROFLOXACIN	0.535883
			AMIKACIN	BDQ	CLOFAZIMINE	RIFP	0.503029		BDQ	CLOFAZIMINE	DAPx	INH	P218x	0.536366
			CEFOXITIN	CPZ	CLARYTHROMYCIN	SPECTINOMYCIN	0.503067		AMIKACIN	MINOCYCLINE	SPECTINOMYCIN	TRIMETHOPRIM	VERx	0.536369
			BDQ	CLOFAZIMINE	INH	SM	0.503605		AZITHROMYCIN	BDQ	CLOFAZIMINE	RIF	TRIMETHOPRIM	0.536914
			AMIKACIN	CPZ	P218x	SPECTINOMYCIN	0.503955		BDQ	CLOFAZIMINE	DAPx	RIF	TRIMETHOPRIM	0.536921
			CLOFAZIMINE	INH	RIF	THZ (1hrMIC)	0.504682		BDQ	CLARYTHROMYCIN	CLOFAZIMINE	INH	P218x	0.537187
			BDQ	CLOFAZIMINE	INH	TET	0.505871		BDQ	CEFOXITIN	CLOFAZIMINE	RIF	TRIMETHOPRIM	0.537449
			AMIKACIN	CPZ	SPECTINOMYCIN	THZ (1hrMIC)	0.506193		BDQ	CLARYTHROMYCIN	CLOFAZIMINE	DAPx	INH	0.538705
			PA824	RIF	SPECTINOMYCIN	THZ (1hrMIC)	0.506326		INH	P218x	VERx	CIPROFLOXACIN	THZ (1hrMIC)	0.538869
			AMIKACIN	CLOFAZIMINE	INH	P218x	0.507184		BDQ	CLOFAZIMINE	Kanamycin	RIF	THZ (1hrMIC)	0.539221
			AMIKACIN	CPZ	DAPx	SPECTINOMYCIN	0.507193		CPZ	P218x	RIF	VERx	THZ (1hrMIC)	0.5394
			CPZ	INH	P218x	VERx	0.507614		BDQ	CLOFAZIMINE	MINOCYCLINE	RIF	THZ (1hrMIC)	0.539608
			AMOXICILLIN	BDQ	CLOFAZIMINE	SPECTINOMYCIN	0.507793		BDQ	CLARYTHROMYCIN	CLOFAZIMINE	RIF	CIPROFLOXACIN	0.539679
			CLOFAZIMINE	DAPx	INH	RIF	0.508343		BDQ	CLOFAZIMINE	INH	RIF	CIPROFLOXACIN	0.539801
			MINOCYCLINE	P218x	TRIMETHOPRIM	VERx	0.508626		BDQ	CLOFAZIMINE	RIF	SPECTINOMYCIN	TRIMETHOPRIM	0.539866
			BDQ	CLOFAZIMINE	INH	VERx	0.508765		AMIKACIN	BDQ	CLOFAZIMINE	INH	THZ (1hrMIC)	0.540152
			BDQ	CLOFAZIMINE	SPECTINOMYCIN	VERx	0.509061		AZITHROMYCIN	P218x	RIF	VERx	THZ (1hrMIC)	0.540217
			PA824	RIF	SPECTINOMYCIN	VERx	0.509187		BDQ	CLARYTHROMYCIN	CLOFAZIMINE	DAPx	RIF	0.5403
			AMIKACIN	BDQ	CPZ	SPECTINOMYCIN	0.50979		BDQ	CEFOXITIN	CLOFAZIMINE	INH	THZ (1hrMIC)	0.540833
			BDQ	CLOFAZIMINE	RIF	SM	0.509886		AZITHROMYCIN	P218x	PA824	RIF	VERx	0.540911
			CPZ	SPECTINOMYCIN	CIPROFLOXACIN	THZ (1hrMIC)	0.509887		CPZ	Kanamycin	MINOCYCLINE	SPECTINOMYCIN	CIPROFLOXACIN	0.541273
			AMIKACIN	BDQ	CLOFAZIMINE	ETA	0.509927		CLARYTHROMYCIN	PA824	RIF	SPECTINOMYCIN	THZ (1hrMIC)	0.541401
			CPZ	P218x	SPECTINOMYCIN	THZ (1hrMIC)	0.510154		BDQ	CLOFAZIMINE	INH	RIFP	THZ (1hrMIC)	0.541442
			AMIKACIN	BDQ	CLOFAZIMINE	THZ (1hrMIC)	0.510487		CPZ	MINOCYCLINE	SPECTINOMYCIN	CIPROFLOXACIN	THZ (1hrMIC)	0.541459
			AZITHROMYCIN	P218x	SPECTINOMYCIN	VERx	0.510598		AMOXICILLIN	BDQ	CLOFAZIMINE	INH	MINOCYCLINE	0.541686
			BDQ	CLOFAZIMINE	INH	LZDx	0.510879		AMIKACIN	BDQ	CLOFAZIMINE	INH	RIF	0.541694
			MINOCYCLINE	P218x	VERx	THZ (1hrMIC)	0.51141		CEFOXITIN	CPZ	CLARYTHROMYCIN	SPECTINOMYCIN	THZ (1hrMIC)	0.542218
			BDQ	PA824	RIF	SPECTINOMYCIN	0.511439		BDQ	CLARYTHROMYCIN	CLOFAZIMINE	P218x	SPECTINOMYCIN	0.542272
			AMIKACIN	CPZ	Kanamycin	VERx	0.511658		BDQ	CEFOXITIN	CLOFAZIMINE	INH	RIFP	0.542293
			AZITHROMYCIN	CEFOXITIN	P218x	VERx	0.511894		BDQ	CLARYTHROMYCIN	CLOFAZIMINE	INH	TRIMETHOPRIM	0.542554
			AMIKACIN	AZITHROMYCIN	BDQ	CLOFAZIMINE	0.5121		BDQ	MINOCYCLINE	PA824	RIF	THZ (1hrMIC)	0.542818
			BDQ	CLOFAZIMINE	LZDx	RIF	0.512436		AMIKACIN	AZITHROMYCIN	BDQ	CLOFAZIMINE	INH	0.542863
			BDQ	CLOFAZIMINE	P218x	TRIMETHOPRIM	0.512534		CPZ	INH	P218x	VERx	THZ (1hrMIC)	0.543016
			AMIKACIN	CEFOXITIN	CPZ	SPECTINOMYCIN	0.512711		CPZ	DAPx	PA824	RIF	SPECTINOMYCIN	0.543073
			BDQ	CLOFAZIMINE	SPECTINOMYCIN	RIFP	0.512851		AMIKACIN	BDQ	CLOFAZIMINE	INH	P218x	0.54333
			P218x	PA824	RIF	THZ (1hrMIC)	0.512927		BDQ	CEFOXITIN	CLARYTHROMYCIN	CLOFAZIMINE	RIF	0.543531
			BDQ	CLOFAZIMINE	P218x	SPECTINOMYCIN	0.513252		BDQ	CLARYTHROMYCIN	CLOFAZIMINE	INH	RIFP	0.54383
			AMIKACIN	CPZ	P218x	VERx	0.513736		BDQ	CLOFAZIMINE	RIF	TRIMETHOPRIM	THZ (1hrMIC)	0.54387
			BDQ	CLOFAZIMINE	RIF	VERx	0.513856		AMOXICILLIN	BDQ	CLOFAZIMINE	P218x	SPECTINOMYCIN	0.543887
			AMOXICILLIN	BDQ	CLOFAZIMINE	P218x	0.515682		BDQ	CLOFAZIMINE	INH	SPECTINOMYCIN	TRIMETHOPRIM	0.544261
			CEFOXITIN	INH	VERx	CIPROFLOXACIN	0.516942		AZITHROMYCIN	PA824	RIF	SPECTINOMYCIN	THZ (1hrMIC)	0.544948
			AZITHROMYCIN	P218x	VERx	THZ (1hrMIC)	0.517093		AMOXICILLIN	BDQ	CLOFAZIMINE	P218x	RIF	0.545128
			AMIKACIN	MINOCYCLINE	P218x	VERx	0.517115		BDQ	CEFOXITIN	CLOFAZIMINE	P218x	SPECTINOMYCIN	0.545282
			CPZ	RIF	VERx	THZ (1hrMIC)	0.517364		BDQ	CLARYTHROMYCIN	CLOFAZIMINE	INH	SPECTINOMYCIN	0.545352
			AMIKACIN	CPZ	SPECTINOMYCIN	VERx	0.518281		BDQ	CPZ	CLOFAZIMINE	INH	P218x	0.545531
			AMIKACIN	INH	MINOCYCLINE	VERx	0.518307		AZITHROMYCIN	BDQ	CEFOXITIN	CLOFAZIMINE	INH	0.545633
			CLOFAZIMINE	INH	RIF	RIFP	0.518354		CPZ	CLARYTHROMYCIN	MINOCYCLINE	SPECTINOMYCIN	THZ (1hrMIC)	0.545848
			CPZ	INH	SPECTINOMYCIN	THZ (1hrMIC)	0.518598		BDQ	CEFOXITIN	CLARYTHROMYCIN	CLOFAZIMINE	P218x	0.545893
			CPZ	P218x	SPECTINOMYCIN	VERx	0.519077		BDQ	CLARYTHROMYCIN	CLOFAZIMINE	MINOCYCLINE	RIF	0.545932
			CEFOXITIN	MINOCYCLINE	TRIMETHOPRIM	VERx	0.519394
			AMIKACIN	CPZ	VERx	THZ (1hrMIC)	0.519616		Bottom 100
			AMIKACIN	AZITHROMYCIN	CPZ	SPECTINOMYCIN	0.520324		Drug 1	Drug 2	Drug 3	Drug 4	Drug 5	INDIGO-MTB Score
			BDQ	CEFOXITIN	CLOFAZIMINE	ETA	0.520605		AZITHROMYCIN	Moxifloxacin	OFX1	SMXx	SUTx	1.66141
			BDQ	CLOFAZIMINE	ETA	P218x	0.520652		DELx	ETA	Moxifloxacin	OFX1	SUTx	1.66198
			BDQ	CLARYTHROMYCIN	CLOFAZIMINE	TRIMETHOPRIM	0.520729		AMOXICILLIN	Moxifloxacin	OFX1	PA824	SUTx	1.66384
			INH	RIF	VERx	CIPROFLOXACIN	0.52097		AZITHROMYCIN	ETA	Kanamycin	SUTx	CIPROFLOXACIN	1.66402
			BDQ	CEFOXITIN	CLOFAZIMINE	SPECTINOMYCIN	0.52099		AMOXICILLIN	AZITHROMYCIN	MINOCYCLINE	SMXx	SUTx	1.66443
			BDQ	CLOFAZIMINE	SPECTINOMYCIN	TRIMETHOPRIM	0.521304		ETA	Kanamycin	Moxifloxacin	OFX1	SUTx	1.66546
			BDQ	CPZ	RIF	SPECTINOMYCIN	0.52136		AMOXICILLIN	AZITHROMYCIN	ETA	MINOCYCLINE	SUTx	1.66558
			AMIKACIN	MINOCYCLINE	TRIMETHOPRIM	VERx	0.521742		Kanamycin	LZDx	SMXx	SUTx	CIPROFLOXACIN	1.66598
			AMIKACIN	BDQ	CEFOXITIN	CLOFAZIMINE	0.521807		Kanamycin	SMXx	SUTx	TRIMETHOPRIM	CIPROFLOXACIN	1.66643
			AMIKACIN	BDQ	CLOFAZIMINE	MINOCYCLINE	0.522082		Kanamycin	SMXx	SUTx	NORFLOXACIN	CIPROFLOXACIN	1.66756
			BDQ	CEFOXITIN	CLOFAZIMINE	TRIMETHOPRIM	0.522088		AMOXICILLIN	ETA	LZDx	Moxifloxacin	OFX1	1.66924
			AMIKACIN	CLOFAZIMINE	DAPx	INH	0.522419		AMOXICILLIN	AMIKACIN	ETA	Moxifloxacin	OFX1	1.67005
			AMIKACIN	CPZ	INH	SPECTINOMYCIN	0.522698		AZITHROMYCIN	Kanamycin	SMXx	SUTx	NORFLOXACIN	1.67016
			CPZ	CLOFAZIMINE	INH	RIF	0.523239		AMOXICILLIN	AZITHROMYCIN	Moxifloxacin	P218x	SUTx	1.67067
			AZITHROMYCIN	BDQ	CLOFAZIMINE	ETA	0.523368		AMOXICILLIN	MINOCYCLINE	Moxifloxacin	SMXx	SUTx	1.67165
			INH	P218x	VERx	CIPROFLOXACIN	0.523609		AMOXICILLIN	Moxifloxacin	OFX1	SMXx	RIFP	1.67231
			AZITHROMYCIN	RIF	VERx	THZ (1hrMIC)	0.523691		AMOXICILLIN	ETA	Kanamycin	SUTx	METHOTREXATE	1.67342
			AMIKACIN	BDQ	CLOFAZIMINE	TRIMETHOPRIM	0.523958		AZITHROMYCIN	SMXx	SUTx	TRIMETHOPRIM	CIPROFLOXACIN	1.67348
			CLOFAZIMINE	INH	P218x	RIFP	0.524043		DELx	Moxifloxacin	OFX1	SUTx	METHOTREXATE	1.67451
			CPZ	Kanamycin	SPECTINOMYCIN	CIPROFLOXACIN	0.524184		AMOXICILLIN	DELx	MINOCYCLINE	Moxifloxacin	SUTx	1.67502
			CPZ	SPECTINOMYCIN	TRIMETHOPRIM	CIPROFLOXACIN	0.524384		AMOXICILLIN	AZITHROMYCIN	SMXx	SUTx	CIPROFLOXACIN	1.67547
			Kanamycin	SPECTINOMYCIN	VERx	RIFP	0.524637		AMOXICILLIN	ETA	Moxifloxacin	OFX1	SM	1.67776
			AMIKACIN	LZDx	MINOCYCLINE	VERx	0.524716		Moxifloxacin	OFX1	SMXx	NORFLOXACIN	METHOTREXATE	1.67795
			BDQ	CLARYTHROMYCIN	CLOFAZIMINE	ETA	0.524811		AMOXICILLIN	SMXx	SUTx	TRIMETHOPRIM	CIPROFLOXACIN	1.67979
			CEFOXITIN	CLOFAZIMINE	INH	Kanamycin	0.525169		AMOXICILLIN	AZITHROMYCIN	SMXx	SUTx	TRIMETHOPRIM	1.68074
			P218x	RIF	VERx	THZ (1hrMIC)	0.525366		AMOXICILLIN	Moxifloxacin	OFX1	SUTx	TRIMETHOPRIM	1.68091
			INH	MINOCYCLINE	RIF	VERx	0.525679		AMOXICILLIN	AMIKACIN	Moxifloxacin	OFX1	SUTx	1.68262
			AZITHROMYCIN	BDQ	CLARYTHROMYCIN	CLOFAZIMINE	0.525735		AMOXICILLIN	AZITHROMYCIN	Moxifloxacin	OFX1	SMXx	1.68264
			BDQ	CLARYTHROMYCIN	CLOFAZIMINE	RIFP	0.525936		AMOXICILLIN	MINOCYCLINE	Moxifloxacin	OFX1	SMXx	1.68362
			CEFOXITIN	CLOFAZIMINE	INH	RIF	0.526268		AMOXICILLIN	AZITHROMYCIN	DELx	Moxifloxacin	SUTx	1.68415
			CPZ	INH	P218x	SPECTINOMYCIN	0.526792		AMOXICILLIN	ETA	Kanamycin	MINOCYCLINE	SUTx	1.68567
			BDQ	CLOFAZIMINE	RIF	METHOTREXATE	0.527176		AMOXICILLIN	Moxifloxacin	SMXx	SUTx	CIPROFLOXACIN	1.68581
			AMIKACIN	CEFOXITIN	MINOCYCLINE	VERx	0.527351		AMOXICILLIN	Moxifloxacin	OFX1	SUTx	PBTZ169x	1.68626
			AMIKACIN	Kanamycin	MINOCYCLINE	VERx	0.527485		AMOXICILLIN	AZITHROMYCIN	Kanamycin	SMXx	SUTx	1.68669
			CLOFAZIMINE	INH	RIF	VERx	0.527535		AZITHROMYCIN	Kanamycin	SMXx	SUTx	CIPROFLOXACIN	1.68703
			BDQ	CLOFAZIMINE	ETA	THZ (1hrMIC)	0.527642		AZITHROMYCIN	ETA	Kanamycin	Moxifloxacin	SUTx	1.68741
			AZITHROMYCIN	BDQ	CLOFAZIMINE	P218x	0.528143		AMOXICILLIN	AZITHROMYCIN	ETA	SUTx	NORFLOXACIN	1.69061
			AZITHROMYCIN	INH	SPECTINOMYCIN	VERx	0.528144		AMOXICILLIN	Moxifloxacin	P218x	SUTx	CIPROFLOXACIN	1.69061
			AZITHROMYCIN	P218x	RIF	VERx	0.528159		AMOXICILLIN	Moxifloxacin	OFX1	NORFLOXACIN	RIFP	1.69084
			CLOFAZIMINE	INH	P218x	THZ (1hrMIC)	0.528407		AMOXICILLIN	Moxifloxacin	SMXx	SUTx	CAP	1.69096
			CLARYTHROMYCIN	PA824	RIF	SPECTINOMYCIN	0.528719		AMOXICILLIN	ETA	MINOCYCLINE	SUTx	CIPROFLOXACIN	1.69124
			AMIKACIN	CLOFAZIMINE	INH	RIFP	0.528756		AMOXICILLIN	Moxifloxacin	OFX1	SM	SUTx	1.69146
			P218x	SPECTINOMYCIN	VERx	METHOTREXATE	0.528989		AMOXICILLIN	Moxifloxacin	P218x	SUTx	METHOTREXATE	1.69196
			BDQ	PA824	RIF	VERx	0.529146		AMOXICILLIN	ETA	Moxifloxacin	SUTx	METHOTREXATE	1.69265
			AZITHROMYCIN	PA824	RIF	VERx	0.529468		ETA	Moxifloxacin	SUTx	CAP	CIPROFLOXACIN	1.69667
			AMIKACIN	CPZ	RIF	THZ (1hrMIC)	0.529705		AMOXICILLIN	AZITHROMYCIN	ETA	SUTx	TRIMETHOPRIM	1.69869
			DAPx	PA824	RIF	THZ (1hrMIC)	0.529742		ETA	Moxifloxacin	OFX1	SUTx	CIPROFLOXACIN	1.69994
			BDQ	CEFOXITIN	CLOFAZIMINE	RIFP	0.529822		AMOXICILLIN	Moxifloxacin	SM	SUTx	METHOTREXATE	1.70101
			CPZ	P218x	SPECTINOMYCIN	RIFP	0.530071		AMOXICILLIN	DELx	Moxifloxacin	OFX1	NORFLOXACIN	1.70129
			P218x	PA824	RIF	VERx	0.53034		AMOXICILLIN	DELx	Moxifloxacin	SUTx	METHOTREXATE	1.70135
			AMIKACIN	MINOCYCLINE	VERx	THZ (1hrMIC)	0.530886		Moxifloxacin	OFX1	SMXx	SUTx	METHOTREXATE	1.70365
			AZITHROMYCIN	RIF	SPECTINOMYCIN	VERx	0.530939		AMOXICILLIN	ETA	Moxifloxacin	OFX1	METHOTREXATE	1.70412
			AMOXICILLIN	CPZ	SPECTINOMYCIN	CIPROFLOXACIN	0.530972		AMOXICILLIN	MINOCYCLINE	Moxifloxacin	OFX1	SUTx	1.70436
			AMIKACIN	CPZ	CLOFAZIMINE	INH	0.530989		AMOXICILLIN	AZITHROMYCIN	Moxifloxacin	SMXx	SUTx	1.7061
			PA824	RIF	RIFP	THZ (1hrMIC)	0.532416		AMOXICILLIN	EMBx	Moxifloxacin	OFX1	SUTx	1.70764
			BDQ	CEFOXITIN	CLARYTHROMYCIN	CLOFAZIMINE	0.53257		AMOXICILLIN	Kanamycin	SMXx	SUTx	CIPROFLOXACIN	1.70834
			AMIKACIN	AZITHROMYCIN	MINOCYCLINE	VERx	0.532601		AMOXICILLIN	ETA	SUTx	NORFLOXACIN	CIPROFLOXACIN	1.70901
			AMIKACIN	BDQ	CLOFAZIMINE	METHOTREXATE	0.532621		AMOXICILLIN	Moxifloxacin	OFX1	SUTx	CAP	1.71407
			AMIKACIN	CPZ	SPECTINOMYCIN	TET	0.532629		Moxifloxacin	OFX1	SMXx	SUTx	CAP	1.71816
			AMIKACIN	CPZ	CLARYTHROMYCIN	SPECTINOMYCIN	0.532754		AMOXICILLIN	DELx	Moxifloxacin	SUTx	CAP	1.719
			CLOFAZIMINE	INH	RIF	SPECTINOMYCIN	0.532978		AMOXICILLIN	Moxifloxacin	OFX1	SUTx	CIPROFLOXACIN	1.7198
			AMIKACIN	MINOCYCLINE	TET	VERx	0.533569		ETA	Moxifloxacin	OFX1	SUTx	CAP	1.72068
			MINOCYCLINE	P218x	RIF	VERx	0.53417		DELx	Moxifloxacin	OFX1	SUTx	CAP	1.72176
			AMIKACIN	AZITHROMYCIN	LZDx	VERx	0.534216		AMOXICILLIN	ETA	SUTx	TRIMETHOPRIM	CIPROFLOXACIN	1.72234
			AMOXICILLIN	BDQ	CLARYTHROMYCIN	CLOFAZIMINE	0.534286		AMOXICILLIN	CLARYTHROMYCIN	ETA	Moxifloxacin	OFX1	1.72377
			INH	RIF	SPECTINOMYCIN	VERx	0.534379		AMOXICILLIN	AZITHROMYCIN	ETA	SUTx	CIPROFLOXACIN	1.72379
			AMIKACIN	AZITHROMYCIN	P218x	VERx	0.534724		AMOXICILLIN	BDQ	Moxifloxacin	SUTx	METHOTREXATE	1.72406
			AZITHROMYCIN	BDQ	CEFOXITIN	CLOFAZIMINE	0.534825		AMOXICILLIN	AZITHROMYCIN	Moxifloxacin	OFX1	SUTx	1.73166
			BDQ	CLOFAZIMINE	RIF	PBTZ169x	0.534832		AMOXICILLIN	Moxifloxacin	OFX1	SMXx	TRIMETHOPRIM	1.73458
			AZITHROMYCIN	CPZ	SPECTINOMYCIN	CIPROFLOXACIN	0.534946		AMOXICILLIN	Moxifloxacin	OFX1	SMXx	CAP	1.73795
			AMIKACIN	CPZ	P218x	THZ (1hrMIC)	0.535228		AMOXICILLIN	DAPx	ETA	Moxifloxacin	OFX1	1.73843
			CEFOXITIN	CPZ	SPECTINOMYCIN	CIPROFLOXACIN	0.535428		ETA	Kanamycin	Moxifloxacin	SUTx	CIPROFLOXACIN	1.7387
			MINOCYCLINE	SPECTINOMYCIN	VERx	RIFP	0.535467		AMOXICILLIN	AZITHROMYCIN	ETA	Kanamycin	SUTx	1.7415
			CPZ	RIF	SPECTINOMYCIN	THZ (1hrMIC)	0.535574		AMOXICILLIN	Moxifloxacin	SMXx	SUTx	METHOTREXATE	1.74236
			CPZ	PA824	RIF	SPECTINOMYCIN	0.535623		AMOXICILLIN	ETA	Moxifloxacin	OFX1	CAP	1.74608
			CEFOXITIN	CPZ	RIF	SPECTINOMYCIN	0.53608		AMOXICILLIN	DELx	Moxifloxacin	OFX1	CAP	1.74874
			CEFOXITIN	CPZ	P218x	SPECTINOMYCIN	0.536511		AMOXICILLIN	ETA	Moxifloxacin	OFX1	P218x	1.74944
			CEFOXITIN	INH	MINOCYCLINE	VERx	0.536581		AMOXICILLIN	ETA	MINOCYCLINE	Moxifloxacin	OFX1	1.75394
			CPZ	P218x	RIF	VERx	0.536633		AMOXICILLIN	Moxifloxacin	OFX1	SUTx	RIFP	1.75854
			AMOXICILLIN	BDQ	CLOFAZIMINE	TRIMETHOPRIM	0.537238		ETA	Moxifloxacin	OFX1	SUTx	METHOTREXATE	1.76075
			MINOCYCLINE	P218x	VERx	RIFP	0.537285		AMOXICILLIN	ETA	Moxifloxacin	OFX1	CIPROFLOXACIN	1.76215
			INH	SPECTINOMYCIN	VERx	CIPROFLOXACIN	0.537286		AMOXICILLIN	CEFOXITIN	ETA	Moxifloxacin	OFX1	1.76436
			AMIKACIN	AZITHROMYCIN	CEFOXITIN	VERx	0.537503		AMOXICILLIN	DAPx	Moxifloxacin	OFX1	SUTx	1.76557
			CPZ	P218x	RIF	SPECTINOMYCIN	0.53756		AMOXICILLIN	ETA	Moxifloxacin	OFX1	RIFP	1.77533
			AMIKACIN	LZDx	SPECTINOMYCIN	VERx	0.537604		AMOXICILLIN	Moxifloxacin	OFX1	SMXx	NORFLOXACIN	1.7789
			BDQ	CLOFAZIMINE	SPECTINOMYCIN	THZ (1hrMIC)	0.537752		AMOXICILLIN	Moxifloxacin	OFX1	P218x	SUTx	1.77971
			AMIKACIN	CPZ	TRIMETHOPRIM	VERx	0.537781		AMOXICILLIN	ETA	Kanamycin	SUTx	CIPROFLOXACIN	1.78599
			AZITHROMYCIN	MINOCYCLINE	RIF	VERx	0.537895		AMOXICILLIN	ETA	Moxifloxacin	OFX1	TRIMETHOPRIM	1.78831
			CPZ	P218x	RIF	THZ (1hrMIC)	0.537905		AMOXICILLIN	AZITHROMYCIN	ETA	Moxifloxacin	OFX1	1.78858
			AMIKACIN	AZITHROMYCIN	CPZ	VERx	0.53807		AMOXICILLIN	BDQ	Moxifloxacin	OFX1	SUTx	1.78884
			BDQ	CLOFAZIMINE	ETA	MINOCYCLINE	0.538071		AMOXICILLIN	ETA	Moxifloxacin	OFX1	TET	1.79245
			CEFOXITIN	CPZ	P218x	VERx	0.538191		AMOXICILLIN	EMBx	ETA	Moxifloxacin	OFX1	1.81941
			BDQ	CLOFAZIMINE	RIF	TET	0.538463		AMOXICILLIN	ETA	Moxifloxacin	OFX1	NORFLOXACIN	1.83233
			AMOXICILLIN	AMIKACIN	MINOCYCLINE	VERx	0.538544		AMOXICILLIN	ETA	Kanamycin	Moxifloxacin	OFX1	1.84792
			BDQ	MINOCYCLINE	RIF	VERx	0.538708		AMOXICILLIN	DELx	Moxifloxacin	OFX1	SUTx	1.85067
			CEFOXITIN	CLOFAZIMINE	INH	THZ (1hrMIC)	0.538748		AMOXICILLIN	DELx	ETA	Moxifloxacin	OFX1	1.85691
			SPECTINOMYCIN	VERx	RIFP	METHOTREXATE	0.538893		AMOXICILLIN	ETA	Moxifloxacin	OFX1	SMXx	1.85828
			AZITHROMYCIN	SPECTINOMYCIN	VERx	RIFP	0.538904		AMOXICILLIN	Moxifloxacin	OFX1	RIF	SUTx	1.87246
			CLARYTHROMYCIN	SPECTINOMYCIN	TRIMETHOPRIM	VERx	0.538917		AMOXICILLIN	ETA	Moxifloxacin	OFX1	SUTx	1.88574
			AZITHROMYCIN	INH	RIF	VERx	0.538939		AMOXICILLIN	Moxifloxacin	OFX1	SMXx	SUTx	1.89021
			AZITHROMYCIN	PA824	RIF	THZ (1hrMIC)	0.538961
			AMIKACIN	BDQ	CLARYTHROMYCIN	CLOFAZIMINE	0.539006
			INH	SPECTINOMYCIN	VERx	RIFP	0.539197
			CLOFAZIMINE	DAPx	INH	P218x	0.539587
			AMIKACIN	CPZ	RIF	SPECTINOMYCIN	0.539594
			CEFOXITIN	CLOFAZIMINE	INH	P218x	0.539749
			AMIKACIN	INH	VERx	CIPROFLOXACIN	0.539825
			RIF	SPECTINOMYCIN	TRIMETHOPRIM	VERx	0.539862
			MINOCYCLINE	TRIMETHOPRIM	VERx	THZ (1hrMIC)	0.539912
			CLARYTHROMYCIN	P218x	SPECTINOMYCIN	VERx	0.539924
			AMIKACIN	CPZ	MINOCYCLINE	SPECTINOMYCIN	0.539998
			AMIKACIN	INH	SPECTINOMYCIN	VERx	0.540242
			AMIKACIN	CPZ	RIF	VERx	0.540309
			PA824	RIF	VERx	THZ (1hrMIC)	0.540332
			AMIKACIN	CPZ	CLARYTHROMYCIN	VERx	0.540395
			AZITHROMYCIN	CEFOXITIN	INH	VERx	0.54055
			CEFOXITIN	CLARYTHROMYCIN	SPECTINOMYCIN	THZ (1hrMIC)	0.540591
			CPZ	INH	SPECTINOMYCIN	RIFP	0.540631
			AZITHROMYCIN	MINOCYCLINE	P218x	VERx	0.540667
			BDQ	CLOFAZIMINE	MINOCYCLINE	P218x	0.540966
			AMIKACIN	AZITHROMYCIN	INH	VERx	0.540999
			AMIKACIN	BDQ	MINOCYCLINE	VERx	0.541011
			CPZ	INH	Kanamycin	THZ (1hrMIC)	0.541019
			CLOFAZIMINE	INH	Kanamycin	RIF	0.541114
			AMIKACIN	AZITHROMYCIN	VERx	THZ (1hrMIC)	0.541132
			CPZ	INH	RIF	SPECTINOMYCIN	0.541205
			AZITHROMYCIN	INH	P218x	VERx	0.541346
			BDQ	CEFOXITIN	CLOFAZIMINE	DAPx	0.541435
			AMIKACIN	DAPx	MINOCYCLINE	VERx	0.541685
			BDQ	CLARYTHROMYCIN	CLOFAZIMINE	SPECTINOMYCIN	0.541788
			AMIKACIN	CPZ	VERx	CIPROFLOXACIN	0.542041
			BDQ	CLOFAZIMINE	PA824	RIF	0.542185
			AMIKACIN	LZDx	VERx	CIPROFLOXACIN	0.542225
			AMIKACIN	MINOCYCLINE	VERx	RIFP	0.542325
			AZITHROMYCIN	P218x	TRIMETHOPRIM	VERx	0.5425
			BDQ	CEFOXITIN	MINOCYCLINE	VERx	0.542509
			AMOXICILLIN	MINOCYCLINE	P218x	VERx	0.542521
			DAPx	MINOCYCLINE	TRIMETHOPRIM	VERx	0.542583
			BDQ	CLOFAZIMINE	INH	CAP	0.542599
			CPZ	RIF	SPECTINOMYCIN	VERx	0.54266
			CEFOXITIN	MINOCYCLINE	VERx	THZ (1hrMIC)	0.542894
			CPZ	INH	P218x	THZ (1hrMIC)	0.54298
			AMIKACIN	SPECTINOMYCIN	VERx	METHOTREXATE	0.543235
			Kanamycin	PA824	RIF	THZ (1hrMIC)	0.543826
			BDQ	CLOFAZIMINE	ETA	INH	0.544095
			AMOXICILLIN	AMIKACIN	CPZ	SPECTINOMYCIN	0.544142
			CLOFAZIMINE	INH	Kanamycin	P218x	0.544218
			P218x	RIF	VERx	CIPROFLOXACIN	0.544267
			CPZ	MINOCYCLINE	SPECTINOMYCIN	CIPROFLOXACIN	0.544629
			AMIKACIN	CPZ	INH	THZ (1hrMIC)	0.5447
			AMIKACIN	CPZ	INH	RIF	0.544755
			CPZ	INH	VERx	THZ (1hrMIC)	0.544987
			CLARYTHROMYCIN	P218x	VERx	THZ (1hrMIC)	0.545464
			RIF	SPECTINOMYCIN	VERx	THZ (1hrMIC)	0.545501
			BDQ	CPZ	P218x	SPECTINOMYCIN	0.545545
			PA824	RIF	TRIMETHOPRIM	THZ (1hrMIC)	0.545813
			SPECTINOMYCIN	VERx	CIPROFLOXACIN	RIFP	0.545841
			AZITHROMYCIN	RIF	VERx	CIPROFLOXACIN	0.546012
			CPZ	PA824	RIF	VERx	0.546027
			CEFOXITIN	CPZ	DAPx	SPECTINOMYCIN	0.546166
			CEFOXITIN	P218x	VERx	THZ (1hrMIC)	0.546184
			MINOCYCLINE	P218x	SPECTINOMYCIN	VERx	0.546405
			CPZ	MINOCYCLINE	SPECTINOMYCIN	TRIMETHOPRIM	0.546424
			CLARYTHROMYCIN	PA824	RIF	VERx	0.546556
			Kanamycin	PA824	RIF	VERx	0.546614
			MINOCYCLINE	RIF	TRIMETHOPRIM	VERx	0.546944
			CPZ	CLARYTHROMYCIN	SPECTINOMYCIN	CIPROFLOXACIN	0.546957
			CEFOXITIN	CPZ	INH	THZ (1hrMIC)	0.547042
			RIF	SPECTINOMYCIN	VERx	METHOTREXATE	0.547044
			MINOCYCLINE	RIF	SPECTINOMYCIN	VERx	0.547065
			CEFOXITIN	CLARYTHROMYCIN	P218x	VERx	0.547232
			BDQ	CLOFAZIMINE	P218x	THZ (1hrMIC)	0.54727
			INH	SPECTINOMYCIN	VERx	METHOTREXATE	0.547381
			CPZ	INH	SPECTINOMYCIN	VERx	0.547551
			PA824	RIF	TRIMETHOPRIM	VERx	0.547574
			AMIKACIN	CPZ	ETA	VERx	0.547671
			CLOFAZIMINE	INH	RIFP	THZ (1hrMIC)	0.547783
			AMIKACIN	AZITHROMYCIN	TRIMETHOPRIM	VERx	0.547841
			AMIKACIN	CLOFAZIMINE	INH	RIF	0.547927
			AZITHROMYCIN	CEFOXITIN	VERx	RIFP	0.548117
			AMIKACIN	MINOCYCLINE	SPECTINOMYCIN	VERx	0.548179
			SPECTINOMYCIN	VERx	RIFP	THZ (1hrMIC)	0.548327
			AMOXICILLIN	INH	VERx	CIPROFLOXACIN	0.548366
			AMIKACIN	AZITHROMYCIN	BDQ	VERx	0.548536
			CPZ	INH	RIF	THZ (1hrMIC)	0.548664
			RIF	VERx	CIPROFLOXACIN	THZ (1hrMIC)	0.548705
			AMIKACIN	P218x	RIF	VERx	0.548771
			CEFOXITIN	CLARYTHROMYCIN	CLOFAZIMINE	INH	0.548777
			CLOFAZIMINE	INH	SPECTINOMYCIN	RIFP	0.548786
			BDQ	CLARYTHROMYCIN	CLOFAZIMINE	DAPx	0.548799
			BDQ	CEFOXITIN	CLOFAZIMINE	THZ (1hrMIC)	0.548848
			BDQ	CPZ	INH	VERx	0.548867
			PA824	RIF	VERx	CIPROFLOXACIN	0.548907
			MINOCYCLINE	RIF	VERx	THZ (1hrMIC)	0.548973
			BDQ	MINOCYCLINE	SPECTINOMYCIN	VERx	0.549154
			INH	P218x	SPECTINOMYCIN	VERx	0.549228
			CLOFAZIMINE	P218x	RIF	PBTZ169x	0.54924
			AZITHROMYCIN	CPZ	MINOCYCLINE	SPECTINOMYCIN	0.549637
			AMOXICILLIN	AMIKACIN	CPZ	VERx	0.549777
			RIF	TRIMETHOPRIM	VERx	THZ (1hrMIC)	0.550087
			CEFOXITIN	P218x	VERx	CIPROFLOXACIN	0.550122
			BDQ	CLARYTHROMYCIN	CLOFAZIMINE	CIPROFLOXACIN	0.550319
			CLOFAZIMINE	RIF	SPECTINOMYCIN	VERx	0.550347
			AMIKACIN	BDQ	CPZ	VERx	0.55039
			AMOXICILLIN	BDQ	CEFOXITIN	CLOFAZIMINE	0.550399
			CLARYTHROMYCIN	INH	P218x	VERx	0.550521
			AMIKACIN	CPZ	Kanamycin	SPECTINOMYCIN	0.550542
			RIF	SPECTINOMYCIN	VERx	CIPROFLOXACIN	0.550557
			MINOCYCLINE	SPECTINOMYCIN	TRIMETHOPRIM	VERx	0.55065
			BDQ	CPZ	RIF	VERx	0.550695
			AZITHROMYCIN	P218x	VERx	RIFP	0.550891
			CPZ	P218x	VERx	THZ (1hrMIC)	0.551033
			AMIKACIN	LZDx	VERx	METHOTREXATE	0.551077
			CLOFAZIMINE	INH	SPECTINOMYCIN	THZ (1hrMIC)	0.551085
			AMIKACIN	CLOFAZIMINE	INH	THZ (1hrMIC)	0.551097
			BDQ	CLOFAZIMINE	TRIMETHOPRIM	RIFP	0.55114
			CPZ	SPECTINOMYCIN	CIPROFLOXACIN	METHOTREXATE	0.551333
			CLOFAZIMINE	P218x	RIF	THZ (1hrMIC)	0.551362
			CEFOXITIN	MINOCYCLINE	VERx	RIFP	0.551368
			CPZ	INH	RIF	VERx	0.551394
			AZITHROMYCIN	RIF	TRIMETHOPRIM	VERx	0.551503
			CEFOXITIN	INH	P218x	VERx	0.551541
			CPZ	DAPx	SPECTINOMYCIN	VERx	0.551556
			MINOCYCLINE	PA824	RIF	VERx	0.551608
			RIF	TRIMETHOPRIM	VERx	CIPROFLOXACIN	0.551651
			DAPx	MINOCYCLINE	P218x	VERx	0.551683
			AMIKACIN	CPZ	VERx	RIFP	0.551808
			AZITHROMYCIN	SPECTINOMYCIN	TRIMETHOPRIM	VERx	0.551886
			MINOCYCLINE	TRIMETHOPRIM	VERx	RIFP	0.551896
			AMOXICILLIN	PA824	RIF	VERx	0.551905
			INH	TRIMETHOPRIM	VERx	CIPROFLOXACIN	0.551946
			CPZ	INH	TRIMETHOPRIM	VERx	0.552022
			P218x	SPECTINOMYCIN	VERx	CIPROFLOXACIN	0.552159
			AMIKACIN	BDQ	SPECTINOMYCIN	VERx	0.552303
			BDQ	RIF	CIPROFLOXACIN	THZ (1hrMIC)	0.552502
			AZITHROMYCIN	INH	TRIMETHOPRIM	VERx	0.552569
			CPZ	INH	TRIMETHOPRIM	THZ (1hrMIC)	0.552612
			Kanamycin	RIF	VERx	THZ (1hrMIC)	0.552651
			SPECTINOMYCIN	TRIMETHOPRIM	VERx	RIFP	0.552853
			CPZ	INH	Kanamycin	VERx	0.553124
			AMIKACIN	INH	VERx	THZ (1hrMIC)	0.553128
			AMIKACIN	CPZ	INH	RIFP	0.553214
			CLOFAZIMINE	DAPx	INH	Kanamycin	0.553263
			AMIKACIN	CPZ	LZDx	SPECTINOMYCIN	0.553285
			P218x	VERx	CIPROFLOXACIN	THZ (1hrMIC)	0.553299
			CLARYTHROMYCIN	SPECTINOMYCIN	VERx	RIFP	0.553313
			CPZ	DAPx	SPECTINOMYCIN	RIFP	0.553346
			AMIKACIN	BDQ	CLOFAZIMINE	VERx	0.553405
			CLARYTHROMYCIN	LZDx	SPECTINOMYCIN	THZ (1hrMIC)	0.553428
			BDQ	CEFOXITIN	CLOFAZIMINE	MINOCYCLINE	0.553721
			AMIKACIN	CPZ	MINOCYCLINE	VERx	0.553775
			BDQ	CLOFAZIMINE	DAPx	TRIMETHOPRIM	0.553945
			CEFOXITIN	DAPx	MINOCYCLINE	VERx	0.554438
			AMIKACIN	INH	Kanamycin	VERx	0.554622
			CPZ	SPECTINOMYCIN	VERx	RIFP	0.554651
			AMIKACIN	CLARYTHROMYCIN	INH	VERx	0.554676
			CLOFAZIMINE	INH	RIF	TRIMETHOPRIM	0.554696
			AMIKACIN	CPZ	SPECTINOMYCIN	CIPROFLOXACIN	0.554823
			BDQ	CLOFAZIMINE	SPECTINOMYCIN	PBTZ169x	0.554834
			CLOFAZIMINE	INH	TRIMETHOPRIM	THZ (1hrMIC)	0.554946
			CPZ	DAPx	INH	VERx	0.555162
			AMIKACIN	CPZ	VERx	CAP	0.555259
			CLOFAZIMINE	INH	Kanamycin	THZ (1hrMIC)	0.555339
			BDQ	MINOCYCLINE	P218x	SPECTINOMYCIN	0.555482
			MINOCYCLINE	PA824	RIF	THZ (1hrMIC)	0.555567
			AZITHROMYCIN	BDQ	SPECTINOMYCIN	VERx	0.555634
			BDQ	CLOFAZIMINE	DAPx	SPECTINOMYCIN	0.555666
			BDQ	CPZ	RIF	THZ (1hrMIC)	0.555777
			AMIKACIN	CPZ	DAPx	VERx	0.555813
			AMIKACIN	BDQ	CLOFAZIMINE	LZDx	0.555941
			AMIKACIN	CEFOXITIN	CLOFAZIMINE	INH	0.555946
			BDQ	RIF	VERx	CIPROFLOXACIN	0.556174
			AZITHROMYCIN	BDQ	CEFOXITIN	VERx	0.556242
			AMIKACIN	P218x	VERx	THZ (1hrMIC)	0.556383
			AMOXICILLIN	CEFOXITIN	MINOCYCLINE	VERx	0.556391
			MINOCYCLINE	PA824	RIF	SPECTINOMYCIN	0.556695
			CLARYTHROMYCIN	INH	SPECTINOMYCIN	VERx	0.557016
			AMIKACIN	CLOFAZIMINE	INH	VERx	0.557176
			CEFOXITIN	PA824	RIF	VERx	0.55729
			CPZ	RIF	SPECTINOMYCIN	RIFP	0.557408
			CEFOXITIN	CPZ	SPECTINOMYCIN	RIFP	0.557423
			AMIKACIN	SPECTINOMYCIN	TRIMETHOPRIM	VERx	0.557471
			INH	P218x	VERx	THZ (1hrMIC)	0.557553
			P218x	TRIMETHOPRIM	VERx	METHOTREXATE	0.557561
			AZITHROMYCIN	CPZ	CLARYTHROMYCIN	SPECTINOMYCIN	0.55768
			Kanamycin	MINOCYCLINE	P218x	VERx	0.55776
			AMIKACIN	CPZ	LZDx	VERx	0.557767
			INH	VERx	CIPROFLOXACIN	THZ (1hrMIC)	0.55782
			AMOXICILLIN	MINOCYCLINE	TRIMETHOPRIM	VERx	0.557867
			AZITHROMYCIN	INH	VERx	THZ (1hrMIC)	0.557976
			CEFOXITIN	CLOFAZIMINE	INH	TRIMETHOPRIM	0.558079
			CEFOXITIN	CLOFAZIMINE	INH	SPECTINOMYCIN	0.558153
			AZITHROMYCIN	PA824	RIF	SPECTINOMYCIN	0.558197
			AMIKACIN	BDQ	CPZ	INH	0.558339
			AMIKACIN	P218x	VERx	CIPROFLOXACIN	0.558483
			CPZ	INH	VERx	RIFP	0.558507
			AMIKACIN	AZITHROMYCIN	Kanamycin	VERx	0.55851
			AMOXICILLIN	CPZ	MINOCYCLINE	SPECTINOMYCIN	0.558669
			RIF	TRIMETHOPRIM	VERx	METHOTREXATE	0.558766
			CPZ	CLARYTHROMYCIN	INH	SPECTINOMYCIN	0.558819
			AMIKACIN	CPZ	SPECTINOMYCIN	CAP	0.558863
			AMIKACIN	SPECTINOMYCIN	VERx	RIFP	0.558958
			CLARYTHROMYCIN	PA824	RIF	THZ (1hrMIC)	0.558998
			CLARYTHROMYCIN	INH	RIF	VERx	0.559042
			AMIKACIN	CEFOXITIN	VERx	CIPROFLOXACIN	0.559104
			CEFOXITIN	CLARYTHROMYCIN	LZDx	SPECTINOMYCIN	0.559194
			AMIKACIN	CEFOXITIN	CPZ	RIF	0.559229
			AZITHROMYCIN	INH	VERx	CIPROFLOXACIN	0.559248
			AMIKACIN	INH	TRIMETHOPRIM	VERx	0.559289
			P218x	SPECTINOMYCIN	VERx	RIFP	0.559326
			CPZ	INH	SPECTINOMYCIN	CIPROFLOXACIN	0.559419
			P218x	RIF	SPECTINOMYCIN	VERx	0.559433
			CPZ	CLARYTHROMYCIN	Kanamycin	SPECTINOMYCIN	0.559457
			CEFOXITIN	PA824	RIF	THZ (1hrMIC)	0.559503
			AMIKACIN	CPZ	RIF	TRIMETHOPRIM	0.559519
			CEFOXITIN	SPECTINOMYCIN	VERx	RIFP	0.559564
			AMIKACIN	AZITHROMYCIN	DAPx	VERx	0.559604
			AMIKACIN	CEFOXITIN	INH	VERx	0.559605
			CEFOXITIN	CLARYTHROMYCIN	INH	VERx	0.559609
			CEFOXITIN	P218x	RIF	VERx	0.559769
			AMIKACIN	CPZ	LZDx	THZ (1hrMIC)	0.559815
			AMIKACIN	CLARYTHROMYCIN	LZDx	VERx	0.559835
			CPZ	RIF	SPECTINOMYCIN	TRIMETHOPRIM	0.559856
			BDQ	CLOFAZIMINE	Kanamycin	P218x	0.559859
			INH	RIF	VERx	THZ (1hrMIC)	0.559911
			CPZ	SPECTINOMYCIN	TRIMETHOPRIM	THZ (1hrMIC)	0.559931
			AMIKACIN	CPZ	PA824	SPECTINOMYCIN	0.559951
			CLOFAZIMINE	RIF	VERx	THZ (1hrMIC)	0.560008
			CEFOXITIN	CPZ	INH	SPECTINOMYCIN	0.560035
			RIF	SPECTINOMYCIN	VERx	RIFP	0.560168
			PA824	RIF	VERx	METHOTREXATE	0.56017
			Kanamycin	RIF	SPECTINOMYCIN	VERx	0.560198
			AZITHROMYCIN	CEFOXITIN	VERx	THZ (1hrMIC)	0.560208
			AZITHROMYCIN	BDQ	INH	VERx	0.560232
			PA824	RIF	THZ (1hrMIC)	METHOTREXATE	0.560423
			CPZ	DAPx	P218x	SPECTINOMYCIN	0.560495
			AMIKACIN	CLOFAZIMINE	RIF	THZ (1hrMIC)	0.560543
			BDQ	CLOFAZIMINE	P218x	RIFP	0.5606
			CLOFAZIMINE	INH	P218x	VERx	0.560603
			CPZ	DAPx	SPECTINOMYCIN	THZ (1hrMIC)	0.560791
			AZITHROMYCIN	MINOCYCLINE	VERx	RIFP	0.560831
			CPZ	LZDx	SPECTINOMYCIN	THZ (1hrMIC)	0.560886
			BDQ	CLARYTHROMYCIN	P218x	SPECTINOMYCIN	0.560905
			CEFOXITIN	P218x	TRIMETHOPRIM	VERx	0.560947
			AMIKACIN	AZITHROMYCIN	TET	VERx	0.56098
			AMIKACIN	CPZ	DAPx	INH	0.560981
			AMIKACIN	CPZ	RIFP	THZ (1hrMIC)	0.560992
			AZITHROMYCIN	CLARYTHROMYCIN	P218x	VERx	0.561137
			CEFOXITIN	MINOCYCLINE	RIF	VERx	0.561171
			CLARYTHROMYCIN	CLOFAZIMINE	INH	THZ (1hrMIC)	0.561189
			AMIKACIN	CPZ	CLOFAZIMINE	SPECTINOMYCIN	0.561316
			AMIKACIN	AZITHROMYCIN	RIF	VERx	0.561331
			AMIKACIN	MINOCYCLINE	RIF	VERx	0.56137
			AZITHROMYCIN	BDQ	RIF	VERx	0.561467
			CLARYTHROMYCIN	P218x	VERx	RIFP	0.561576
			AMOXICILLIN	CLOFAZIMINE	INH	THZ (1hrMIC)	0.56163
			CPZ	PA824	RIF	THZ (1hrMIC)	0.561805
			CPZ	Kanamycin	MINOCYCLINE	SPECTINOMYCIN	0.561946
			INH	LZDx	VERx	CIPROFLOXACIN	0.562008
			BDQ	MINOCYCLINE	TRIMETHOPRIM	VERx	0.562044
			P218x	TRIMETHOPRIM	VERx	CIPROFLOXACIN	0.562117
			PA824	RIF	CIPROFLOXACIN	THZ (1hrMIC)	0.562154
			DAPx	INH	VERx	CIPROFLOXACIN	0.562168
			INH	MINOCYCLINE	P218x	VERx	0.562175
			AZITHROMYCIN	BDQ	CLOFAZIMINE	RIFP	0.562262
			BDQ	CEFOXITIN	CPZ	VERx	0.56233
			BDQ	CEFOXITIN	CLOFAZIMINE	PBTZ169x	0.562599
			CLOFAZIMINE	P218x	RIF	VERx	0.562799
			AMIKACIN	CEFOXITIN	CPZ	THZ (1hrMIC)	0.56289
			CPZ	MINOCYCLINE	SPECTINOMYCIN	THZ (1hrMIC)	0.563055
			BDQ	INH	PA824	RIF	0.563242
			P218x	SPECTINOMYCIN	VERx	THZ (1hrMIC)	0.563254
			CPZ	RIF	TRIMETHOPRIM	VERx	0.563272
			CLARYTHROMYCIN	RIF	SPECTINOMYCIN	VERx	0.563328
			BDQ	CLARYTHROMYCIN	CLOFAZIMINE	METHOTREXATE	0.563331
			AZITHROMYCIN	CPZ	SPECTINOMYCIN	THZ (1hrMIC)	0.563355
			CPZ	SPECTINOMYCIN	TRIMETHOPRIM	NORFLOXACIN	0.563571
			AMIKACIN	CPZ	VERx	NORFLOXACIN	0.563709
			DAPx	SPECTINOMYCIN	VERx	RIFP	0.563797
			CPZ	CLARYTHROMYCIN	CLOFAZIMINE	INH	0.563854
			CPZ	INH	RIFP	THZ (1hrMIC)	0.563858
			AZITHROMYCIN	Kanamycin	RIF	VERx	0.563869
			CPZ	Kanamycin	SPECTINOMYCIN	THZ (1hrMIC)	0.563902
			AMIKACIN	AZITHROMYCIN	VERx	RIFP	0.563927
			CEFOXITIN	RIF	VERx	THZ (1hrMIC)	0.564034
			AZITHROMYCIN	BDQ	CLOFAZIMINE	SPECTINOMYCIN	0.564039
			BDQ	CLOFAZIMINE	ETA	SPECTINOMYCIN	0.564117
			AZITHROMYCIN	CEFOXITIN	TRIMETHOPRIM	VERx	0.564137
			BDQ	INH	MINOCYCLINE	VERx	0.564148
			CEFOXITIN	CPZ	INH	VERx	0.564234
			DAPx	MINOCYCLINE	RIF	VERx	0.564362
			AMIKACIN	VERx	CIPROFLOXACIN	THZ (1hrMIC)	0.564384
			CLARYTHROMYCIN	P218x	TRIMETHOPRIM	VERx	0.564525
			AMOXICILLIN	CLOFAZIMINE	INH	RIF	0.564527
			AMIKACIN	AZITHROMYCIN	SPECTINOMYCIN	VERx	0.564569
			AZITHROMYCIN	CLOFAZIMINE	INH	RIF	0.564636
			MINOCYCLINE	VERx	RIFP	THZ (1hrMIC)	0.56474
			CLOFAZIMINE	INH	Kanamycin	SPECTINOMYCIN	0.565031
			BDQ	CLOFAZIMINE	P218x	CIPROFLOXACIN	0.565036
			AZITHROMYCIN	CEFOXITIN	RIF	VERx	0.565095
			BDQ	CLOFAZIMINE	DAPx	P218x	0.565124
			AZITHROMYCIN	BDQ	CLOFAZIMINE	TRIMETHOPRIM	0.565137
			CLARYTHROMYCIN	CLOFAZIMINE	INH	RIF	0.565154
			BDQ	MINOCYCLINE	RIF	THZ (1hrMIC)	0.565155
			CEFOXITIN	DAPx	INH	VERx	0.565166
			CEFOXITIN	CPZ	CLOFAZIMINE	INH	0.565229
			AMOXICILLIN	AZITHROMYCIN	INH	VERx	0.56527
			CLOFAZIMINE	RIF	SPECTINOMYCIN	TRIMETHOPRIM	0.565273
			AMIKACIN	CPZ	TET	VERx	0.565279
			P218x	TRIMETHOPRIM	VERx	THZ (1hrMIC)	0.56545
			CLOFAZIMINE	RIF	SPECTINOMYCIN	THZ (1hrMIC)	0.565513
			CLOFAZIMINE	P218x	RIF	TRIMETHOPRIM	0.565529
			AZITHROMYCIN	CPZ	Kanamycin	SPECTINOMYCIN	0.565554
			BDQ	RIF	VERx	THZ (1hrMIC)	0.565564
			CEFOXITIN	RIF	TRIMETHOPRIM	VERx	0.56561
			AMIKACIN	CLOFAZIMINE	INH	TRIMETHOPRIM	0.565756
			CEFOXITIN	CLOFAZIMINE	INH	RIFP	0.565854
			CEFOXITIN	RIF	VERx	CIPROFLOXACIN	0.565896
			AMIKACIN	AZITHROMYCIN	VERx	CIPROFLOXACIN	0.565906
			P218x	RIF	VERx	RIFP	0.565941
			CEFOXITIN	CLARYTHROMYCIN	SPECTINOMYCIN	VERx	0.566212
			AMIKACIN	CPZ	P218x	METHOTREXATE	0.566246
			AMIKACIN	BDQ	CPZ	CLOFAZIMINE	0.566288
			INH	MINOCYCLINE	TRIMETHOPRIM	VERx	0.566296
			AMIKACIN	CPZ	SPECTINOMYCIN	NORFLOXACIN	0.566352
			BDQ	RIF	SPECTINOMYCIN	THZ (1hrMIC)	0.566356
			INH	P218x	TRIMETHOPRIM	VERx	0.566397
			AMOXICILLIN	PA824	RIF	THZ (1hrMIC)	0.566424
			AMIKACIN	CPZ	Kanamycin	THZ (1hrMIC)	0.566487
			Kanamycin	MINOCYCLINE	VERx	RIFP	0.566516
			AZITHROMYCIN	P218x	RIF	THZ (1hrMIC)	0.566612
			AMIKACIN	BDQ	INH	VERx	0.566639
			AMIKACIN	INH	P218x	VERx	0.566729
			AMIKACIN	Kanamycin	SPECTINOMYCIN	VERx	0.566732
			AMIKACIN	INH	VERx	RIFP	0.566844
			BDQ	P218x	SPECTINOMYCIN	CIPROFLOXACIN	0.566851
			CLOFAZIMINE	INH	SPECTINOMYCIN	VERx	0.566868
			CPZ	DAPx	RIF	SPECTINOMYCIN	0.566871
			BDQ	CLOFAZIMINE	TRIMETHOPRIM	PBTZ169x	0.56689
			AMIKACIN	TRIMETHOPRIM	VERx	CIPROFLOXACIN	0.566945
			CPZ	RIF	VERx	CIPROFLOXACIN	0.567292
			BDQ	CPZ	DAPx	SPECTINOMYCIN	0.567323
			AZITHROMYCIN	CLARYTHROMYCIN	CLOFAZIMINE	INH	0.567454
			BDQ	CPZ	SPECTINOMYCIN	VERx	0.567482
			AMOXICILLIN	CPZ	SPECTINOMYCIN	THZ (1hrMIC)	0.56756
			CLARYTHROMYCIN	VERx	RIFP	THZ (1hrMIC)	0.567787
			CPZ	CLARYTHROMYCIN	P218x	VERx	0.567882
			P218x	PA824	RIF	SPECTINOMYCIN	0.568033
			AZITHROMYCIN	INH	Kanamycin	VERx	0.568385
			AMIKACIN	CEFOXITIN	P218x	VERx	0.56844
			BDQ	CEFOXITIN	CLOFAZIMINE	CIPROFLOXACIN	0.568469
			BDQ	CPZ	SPECTINOMYCIN	THZ (1hrMIC)	0.568471
			INH	RIF	VERx	METHOTREXATE	0.568472
			Kanamycin	MINOCYCLINE	RIF	VERx	0.568703
			AMIKACIN	CLOFAZIMINE	INH	Kanamycin	0.568782
			AMIKACIN	CLARYTHROMYCIN	P218x	VERx	0.568866
			INH	P218x	RIF	VERx	0.568968
			CPZ	Kanamycin	SPECTINOMYCIN	TRIMETHOPRIM	0.568984
			BDQ	CLOFAZIMINE	TRIMETHOPRIM	NORFLOXACIN	0.569103
			AMIKACIN	CEFOXITIN	CPZ	P218x	0.569239
			CPZ	MINOCYCLINE	RIF	VERx	0.569261
			INH	MINOCYCLINE	SPECTINOMYCIN	VERx	0.569289
			BDQ	CLOFAZIMINE	LZDx	P218x	0.569311
			BDQ	CLARYTHROMYCIN	CLOFAZIMINE	MINOCYCLINE	0.569334
			AZITHROMYCIN	CPZ	INH	SPECTINOMYCIN	0.569359
			CPZ	CLOFAZIMINE	RIF	SPECTINOMYCIN	0.569462
			LZDx	RIF	SPECTINOMYCIN	VERx	0.56949
			CLOFAZIMINE	INH	VERx	THZ (1hrMIC)	0.569601
			BDQ	CLOFAZIMINE	P218x	NORFLOXACIN	0.569616
			AMOXICILLIN	CPZ	Kanamycin	SPECTINOMYCIN	0.569672
			CPZ	DAPx	INH	THZ (1hrMIC)	0.569717
			AMOXICILLIN	AMIKACIN	VERx	CIPROFLOXACIN	0.569873
			AZITHROMYCIN	CEFOXITIN	SPECTINOMYCIN	VERx	0.569903
			AMIKACIN	RIF	VERx	THZ (1hrMIC)	0.570224
			AMIKACIN	CPZ	Kanamycin	RIF	0.570298
			AMOXICILLIN	CPZ	SPECTINOMYCIN	TRIMETHOPRIM	0.570332
			AMIKACIN	BDQ	CLOFAZIMINE	CIPROFLOXACIN	0.570333
			AMIKACIN	CLOFAZIMINE	INH	SPECTINOMYCIN	0.570341
			CEFOXITIN	INH	RIF	VERx	0.570403
			AMIKACIN	BDQ	CLOFAZIMINE	Kanamycin	0.570415
			P218x	RIF	SPECTINOMYCIN	THZ (1hrMIC)	0.57046
			AMIKACIN	AZITHROMYCIN	CLARYTHROMYCIN	VERx	0.570484
			CEFOXITIN	CPZ	INH	RIF	0.5705
			CPZ	CLOFAZIMINE	INH	THZ (1hrMIC)	0.570519
			AZITHROMYCIN	Kanamycin	P218x	VERx	0.570522
			INH	Kanamycin	VERx	CIPROFLOXACIN	0.570639
			AMIKACIN	INH	VERx	METHOTREXATE	0.570793
			AMOXICILLIN	AZITHROMYCIN	BDQ	CLOFAZIMINE	0.570816
			AMIKACIN	BDQ	CLARYTHROMYCIN	VERx	0.570846
			BDQ	CEFOXITIN	CLOFAZIMINE	VERx	0.570865
			CEFOXITIN	INH	VERx	RIFP	0.570878
			BDQ	CLARYTHROMYCIN	RIF	VERx	0.570901
			DAPx	INH	SPECTINOMYCIN	VERx	0.57096
			AMOXICILLIN	INH	MINOCYCLINE	VERx	0.571006
			AMIKACIN	CLARYTHROMYCIN	SPECTINOMYCIN	VERx	0.571024
			AMIKACIN	CPZ	INH	P218x	0.57107
			CEFOXITIN	CLOFAZIMINE	RIF	SPECTINOMYCIN	0.571096
			AZITHROMYCIN	DAPx	P218x	VERx	0.571108
			CPZ	CLOFAZIMINE	INH	P218x	0.571183
			AZITHROMYCIN	CLARYTHROMYCIN	SPECTINOMYCIN	THZ (1hrMIC)	0.571607
			INH	P218x	VERx	RIFP	0.571695
			BDQ	CEFOXITIN	CLARYTHROMYCIN	VERx	0.5717
			SPECTINOMYCIN	TRIMETHOPRIM	VERx	METHOTREXATE	0.571825
			CLOFAZIMINE	INH	MINOCYCLINE	RIF	0.571865
			AZITHROMYCIN	DAPx	MINOCYCLINE	VERx	0.571902
			AMIKACIN	DAPx	INH	VERx	0.571924
			CEFOXITIN	INH	SPECTINOMYCIN	VERx	0.571954
			CPZ	SPECTINOMYCIN	RIFP	THZ (1hrMIC)	0.572017
			CLARYTHROMYCIN	RIF	VERx	THZ (1hrMIC)	0.572027
			AZITHROMYCIN	CEFOXITIN	DAPx	VERx	0.572059
			BDQ	CEFOXITIN	PA824	RIF	0.57208
			PA824	RIF	VERx	RIFP	0.572082
			AMIKACIN	CPZ	INH	TRIMETHOPRIM	0.572184
			BDQ	INH	VERx	CIPROFLOXACIN	0.572318
			P218x	SPECTINOMYCIN	TRIMETHOPRIM	VERx	0.572368
			BDQ	CEFOXITIN	CLOFAZIMINE	Kanamycin	0.572375
			CEFOXITIN	CPZ	VERx	THZ (1hrMIC)	0.5724
			MINOCYCLINE	P218x	VERx	CIPROFLOXACIN	0.57242
			AMIKACIN	CEFOXITIN	VERx	THZ (1hrMIC)	0.572492
			AMIKACIN	CLARYTHROMYCIN	TRIMETHOPRIM	VERx	0.572623
			AMOXICILLIN	INH	SPECTINOMYCIN	VERx	0.572748
			AZITHROMYCIN	CPZ	CLOFAZIMINE	INH	0.572934
			AMOXICILLIN	SPECTINOMYCIN	VERx	RIFP	0.573098
			AZITHROMYCIN	TRIMETHOPRIM	VERx	THZ (1hrMIC)	0.573171
			CEFOXITIN	CPZ	SPECTINOMYCIN	TRIMETHOPRIM	0.573208
			AZITHROMYCIN	BDQ	RIF	THZ (1hrMIC)	0.573471
			AMIKACIN	LZDx	P218x	VERx	0.573491
			CPZ	RIF	RIFP	THZ (1hrMIC)	0.573523
			AMIKACIN	TRIMETHOPRIM	VERx	METHOTREXATE	0.573552
			AZITHROMYCIN	INH	VERx	RIFP	0.57365
			AMIKACIN	RIF	VERx	CIPROFLOXACIN	0.573689
			BDQ	MINOCYCLINE	PA824	RIF	0.57376
			BDQ	CEFOXITIN	CLARYTHROMYCIN	SPECTINOMYCIN	0.573912
			AMIKACIN	Kanamycin	VERx	RIFP	0.573958
			BDQ	CLARYTHROMYCIN	CLOFAZIMINE	THZ (1hrMIC)	0.574066
			AZITHROMYCIN	INH	MINOCYCLINE	VERx	0.574082
			CEFOXITIN	CLOFAZIMINE	INH	CIPROFLOXACIN	0.574171
			CLOFAZIMINE	LZDx	RIF	SPECTINOMYCIN	0.574227
			CLOFAZIMINE	INH	SPECTINOMYCIN	TRIMETHOPRIM	0.57424
			CLARYTHROMYCIN	SPECTINOMYCIN	TRIMETHOPRIM	THZ (1hrMIC)	0.574292
			AMIKACIN	P218x	VERx	METHOTREXATE	0.574325
			BDQ	CLOFAZIMINE	SPECTINOMYCIN	SM	0.574366
			CLOFAZIMINE	RIF	SPECTINOMYCIN	PBTZ169x	0.574382
			BDQ	CLARYTHROMYCIN	CLOFAZIMINE	PBTZ169x	0.574449
			BDQ	CPZ	INH	SPECTINOMYCIN	0.574483
			BDQ	CLOFAZIMINE	ETA	RIFP	0.574508
			CLARYTHROMYCIN	P218x	RIF	VERx	0.574529
			CPZ	DAPx	INH	SPECTINOMYCIN	0.574545
			CPZ	P218x	TRIMETHOPRIM	VERx	0.574563
			AZITHROMYCIN	MINOCYCLINE	TRIMETHOPRIM	VERx	0.574565
			RIF	VERx	THZ (1hrMIC)	METHOTREXATE	0.574702
			AMOXICILLIN	MINOCYCLINE	RIF	VERx	0.574732
			INH	TRIMETHOPRIM	VERx	RIFP	0.574735
			INH	VERx	CIPROFLOXACIN	RIFP	0.57474
			AZITHROMYCIN	CEFOXITIN	MINOCYCLINE	VERx	0.574862
			AMIKACIN	CEFOXITIN	CLARYTHROMYCIN	VERx	0.574863
			BDQ	CLOFAZIMINE	RIFP	THZ (1hrMIC)	0.574898
			CLARYTHROMYCIN	LZDx	SPECTINOMYCIN	VERx	0.574928
			BDQ	CPZ	CLOFAZIMINE	ETA	0.574929
			AMIKACIN	CEFOXITIN	CPZ	INH	0.574933
			BDQ	CPZ	CLOFAZIMINE	P218x	0.574992
			AMOXICILLIN	CPZ	INH	SPECTINOMYCIN	0.574992
			AMIKACIN	INH	RIF	VERx	0.57521
			CEFOXITIN	CPZ	RIF	VERx	0.575392
			AMIKACIN	VERx	THZ (1hrMIC)	METHOTREXATE	0.575438
			CPZ	CLARYTHROMYCIN	INH	THZ (1hrMIC)	0.575455
			CLOFAZIMINE	Kanamycin	RIF	SPECTINOMYCIN	0.575468
			CPZ	RIF	VERx	METHOTREXATE	0.575512
			CLARYTHROMYCIN	CLOFAZIMINE	INH	Kanamycin	0.575532
			CEFOXITIN	CLOFAZIMINE	Kanamycin	RIF	0.575564
			CEFOXITIN	P218x	SPECTINOMYCIN	VERx	0.575632
			BDQ	SPECTINOMYCIN	VERx	CIPROFLOXACIN	0.575647
			BDQ	CEFOXITIN	CPZ	SPECTINOMYCIN	0.575686
			CPZ	CLOFAZIMINE	SPECTINOMYCIN	THZ (1hrMIC)	0.575713
			BDQ	CLARYTHROMYCIN	VERx	THZ (1hrMIC)	0.575745
			CPZ	MINOCYCLINE	SPECTINOMYCIN	METHOTREXATE	0.576003
			AZITHROMYCIN	CPZ	RIF	VERx	0.576154
			AMIKACIN	P218x	TRIMETHOPRIM	VERx	0.576156
			BDQ	CPZ	INH	RIF	0.576256
			CPZ	CLARYTHROMYCIN	MINOCYCLINE	SPECTINOMYCIN	0.576258
			DAPx	PA824	RIF	VERx	0.576507
			BDQ	SPECTINOMYCIN	CIPROFLOXACIN	THZ (1hrMIC)	0.576596
			CPZ	Kanamycin	SPECTINOMYCIN	METHOTREXATE	0.576727
			CEFOXITIN	CLOFAZIMINE	DAPx	INH	0.576733
			CPZ	INH	P218x	RIF	0.576747
			BDQ	CLOFAZIMINE	ETA	CIPROFLOXACIN	0.576789
			AMIKACIN	CPZ	VERx	METHOTREXATE	0.576794
			AMIKACIN	CLARYTHROMYCIN	RIF	VERx	0.576826
			BDQ	CLOFAZIMINE	TRIMETHOPRIM	THZ (1hrMIC)	0.576837
			CEFOXITIN	CPZ	DAPx	VERx	0.576935
			BDQ	RIF	SPECTINOMYCIN	VERx	0.57703
			AZITHROMYCIN	BDQ	P218x	SPECTINOMYCIN	0.577117
			BDQ	MINOCYCLINE	SPECTINOMYCIN	THZ (1hrMIC)	0.577119
			AMOXICILLIN	AZITHROMYCIN	CPZ	SPECTINOMYCIN	0.577247
			AMIKACIN	CEFOXITIN	CLOFAZIMINE	RIF	0.577286
			AZITHROMYCIN	MINOCYCLINE	VERx	THZ (1hrMIC)	0.5773
			AMIKACIN	CPZ	CLOFAZIMINE	RIF	0.577327
			BDQ	CLOFAZIMINE	SPECTINOMYCIN	CIPROFLOXACIN	0.577337
			CPZ	INH	LZDx	THZ (1hrMIC)	0.577357
			AZITHROMYCIN	CLOFAZIMINE	INH	THZ (1hrMIC)	0.57736
			BDQ	CPZ	VERx	THZ (1hrMIC)	0.57738
			PA824	RIF	NORFLOXACIN	THZ (1hrMIC)	0.577413
			CPZ	MINOCYCLINE	RIF	SPECTINOMYCIN	0.577424
			AMIKACIN	CEFOXITIN	RIF	VERx	0.577601
			LZDx	P218x	SPECTINOMYCIN	VERx	0.577619
			AZITHROMYCIN	VERx	RIFP	THZ (1hrMIC)	0.5777
			AMIKACIN	CEFOXITIN	TRIMETHOPRIM	VERx	0.577711
			CPZ	DAPx	INH	RIF	0.577807
			CEFOXITIN	CLARYTHROMYCIN	VERx	THZ (1hrMIC)	0.577922
			CLARYTHROMYCIN	MINOCYCLINE	P218x	VERx	0.577948
			CPZ	CLOFAZIMINE	INH	SPECTINOMYCIN	0.577961
			AMOXICILLIN	CEFOXITIN	CLARYTHROMYCIN	VERx	0.578066
			AZITHROMYCIN	CPZ	INH	THZ (1hrMIC)	0.578067
			P218x	RIF	VERx	METHOTREXATE	0.578102
			AMIKACIN	Kanamycin	TRIMETHOPRIM	VERx	0.578104
			CLOFAZIMINE	INH	Kanamycin	TRIMETHOPRIM	0.578108
			CEFOXITIN	INH	TRIMETHOPRIM	VERx	0.578115
			AMOXICILLIN	CLARYTHROMYCIN	SPECTINOMYCIN	VERx	0.578306
			AMIKACIN	CLARYTHROMYCIN	CLOFAZIMINE	INH	0.578327
			CLARYTHROMYCIN	INH	RIF	THZ (1hrMIC)	0.578338
			CEFOXITIN	RIF	SPECTINOMYCIN	VERx	0.578402
			CPZ	INH	Kanamycin	SPECTINOMYCIN	0.578421
			BDQ	SPECTINOMYCIN	VERx	RIFP	0.578482
			BDQ	CEFOXITIN	CLOFAZIMINE	NORFLOXACIN	0.578698
			CPZ	Kanamycin	RIF	THZ (1hrMIC)	0.57872
			P218x	RIF	TRIMETHOPRIM	VERx	0.578904
			AMIKACIN	LZDx	VERx	THZ (1hrMIC)	0.578955
			CLARYTHROMYCIN	TRIMETHOPRIM	VERx	THZ (1hrMIC)	0.578969
			CLARYTHROMYCIN	CLOFAZIMINE	INH	TRIMETHOPRIM	0.579021
			CPZ	CLOFAZIMINE	INH	TRIMETHOPRIM	0.579072
			DAPx	SPECTINOMYCIN	VERx	CIPROFLOXACIN	0.579125
			AMIKACIN	BDQ	CPZ	THZ (1hrMIC)	0.579167
			CLARYTHROMYCIN	CLOFAZIMINE	INH	SPECTINOMYCIN	0.579173
			CPZ	DAPx	RIF	THZ (1hrMIC)	0.579191
			DAPx	RIF	VERx	THZ (1hrMIC)	0.579207
			AMIKACIN	CEFOXITIN	CPZ	TRIMETHOPRIM	0.579465
			BDQ	DAPx	PA824	RIF	0.579511
			AMOXICILLIN	AMIKACIN	AZITHROMYCIN	VERx	0.579524
			AMOXICILLIN	AMIKACIN	CLOFAZIMINE	INH	0.579565
			BDQ	CLOFAZIMINE	DAPx	ETA	0.579611
			AMOXICILLIN	BDQ	CLOFAZIMINE	THZ (1hrMIC)	0.579681
			AMIKACIN	P218x	SPECTINOMYCIN	VERx	0.579915
			AZITHROMYCIN	BDQ	CLOFAZIMINE	CIPROFLOXACIN	0.579928
			BDQ	CLARYTHROMYCIN	SPECTINOMYCIN	THZ (1hrMIC)	0.579932
			INH	PA824	RIF	CIPROFLOXACIN	0.579963
			CLARYTHROMYCIN	Kanamycin	SPECTINOMYCIN	THZ (1hrMIC)	0.579997
			BDQ	PA824	RIF	TRIMETHOPRIM	0.580036
			INH	PA824	RIF	THZ (1hrMIC)	0.580195
			CLARYTHROMYCIN	INH	SPECTINOMYCIN	THZ (1hrMIC)	0.580207
			CLOFAZIMINE	INH	P218x	PA824	0.580274
			CPZ	SPECTINOMYCIN	VERx	THZ (1hrMIC)	0.580323
			AZITHROMYCIN	CLARYTHROMYCIN	VERx	THZ (1hrMIC)	0.580328
			AZITHROMYCIN	CEFOXITIN	CLOFAZIMINE	INH	0.580343
			BDQ	CLOFAZIMINE	RIF	CAP	0.580351
			AZITHROMYCIN	DAPx	TRIMETHOPRIM	VERx	0.580395
			AZITHROMYCIN	CLARYTHROMYCIN	RIF	VERx	0.580412
			BDQ	CEFOXITIN	VERx	CIPROFLOXACIN	0.58048
			CPZ	SPECTINOMYCIN	THZ (1hrMIC)	METHOTREXATE	0.580532
			CPZ	INH	LZDx	VERx	0.580561
			INH	MINOCYCLINE	VERx	THZ (1hrMIC)	0.580568
			BDQ	CLOFAZIMINE	ETA	NORFLOXACIN	0.580573
			BDQ	CLOFAZIMINE	P218x	METHOTREXATE	0.580584
			BDQ	MINOCYCLINE	VERx	THZ (1hrMIC)	0.580608
			CEFOXITIN	CLOFAZIMINE	INH	MINOCYCLINE	0.580712
			AMOXICILLIN	BDQ	CPZ	SPECTINOMYCIN	0.580723
			CEFOXITIN	CLOFAZIMINE	INH	VERx	0.580724
			BDQ	SPECTINOMYCIN	VERx	METHOTREXATE	0.580752
			AZITHROMYCIN	CPZ	SPECTINOMYCIN	TRIMETHOPRIM	0.580805
			INH	RIF	CIPROFLOXACIN	THZ (1hrMIC)	0.580856
			BDQ	P218x	SPECTINOMYCIN	VERx	0.580868
			AZITHROMYCIN	TRIMETHOPRIM	VERx	RIFP	0.58088
			INH	PA824	RIF	VERx	0.580991
			BDQ	CLOFAZIMINE	SPECTINOMYCIN	METHOTREXATE	0.581003
			CPZ	DAPx	PA824	RIF	0.581073
			BDQ	CLOFAZIMINE	P218x	PBTZ169x	0.581133
			AMIKACIN	RIF	TRIMETHOPRIM	VERx	0.581257
			AZITHROMYCIN	CPZ	P218x	VERx	0.581257
			AMIKACIN	CLOFAZIMINE	SPECTINOMYCIN	VERx	0.581295
			BDQ	CPZ	CLOFAZIMINE	DAPx	0.581303
			AMIKACIN	BDQ	CLOFAZIMINE	NORFLOXACIN	0.581352
			CEFOXITIN	SPECTINOMYCIN	CIPROFLOXACIN	THZ (1hrMIC)	0.581369
			AZITHROMYCIN	CPZ	INH	VERx	0.581398
			CEFOXITIN	P218x	VERx	METHOTREXATE	0.581404
			BDQ	SPECTINOMYCIN	VERx	THZ (1hrMIC)	0.581433
			CEFOXITIN	CLARYTHROMYCIN	TRIMETHOPRIM	VERx	0.581498
			AMIKACIN	Kanamycin	LZDx	VERx	0.581551
			CPZ	Kanamycin	RIF	RIFP	0.581621
			BDQ	CLARYTHROMYCIN	SPECTINOMYCIN	VERx	0.581755
			AMIKACIN	CLARYTHROMYCIN	SPECTINOMYCIN	THZ (1hrMIC)	0.581769
			AZITHROMYCIN	DAPx	RIF	VERx	0.581775
			BDQ	CLARYTHROMYCIN	PA824	RIF	0.581889
			Kanamycin	P218x	VERx	CIPROFLOXACIN	0.581909
			BDQ	CLOFAZIMINE	VERx	THZ (1hrMIC)	0.581923
			CLOFAZIMINE	P218x	SPECTINOMYCIN	VERx	0.581944
			CEFOXITIN	CLOFAZIMINE	RIF	TRIMETHOPRIM	0.582104
			AZITHROMYCIN	BDQ	CLOFAZIMINE	DAPx	0.582119
			AMOXICILLIN	CLOFAZIMINE	INH	VERx	0.582134
			DAPx	SPECTINOMYCIN	VERx	METHOTREXATE	0.582211
			CLOFAZIMINE	DAPx	INH	THZ (1hrMIC)	0.582232
			AMIKACIN	VERx	CIPROFLOXACIN	RIFP	0.582303
			CEFOXITIN	P218x	VERx	RIFP	0.582316
			INH	SPECTINOMYCIN	VERx	THZ (1hrMIC)	0.582352
			MINOCYCLINE	TET	VERx	THZ (1hrMIC)	0.582373
			AZITHROMYCIN	CLARYTHROMYCIN	VERx	RIFP	0.582389
			BDQ	CLOFAZIMINE	P218x	TET	0.582426
			AMOXICILLIN	P218x	VERx	CIPROFLOXACIN	0.582517
			BDQ	P218x	RIF	SPECTINOMYCIN	0.582562
			AMOXICILLIN	CPZ	INH	VERx	0.582591
			AMIKACIN	AZITHROMYCIN	VERx	PBTZ169x	0.582599
			AMOXICILLIN	CLOFAZIMINE	INH	SPECTINOMYCIN	0.582608
			CPZ	INH	SPECTINOMYCIN	TRIMETHOPRIM	0.58263
			CEFOXITIN	INH	VERx	THZ (1hrMIC)	0.58266
			AZITHROMYCIN	SPECTINOMYCIN	VERx	THZ (1hrMIC)	0.582732
			AZITHROMYCIN	CPZ	LZDx	SPECTINOMYCIN	0.582736
			CPZ	INH	P218x	RIFP	0.582748
			BDQ	CPZ	SPECTINOMYCIN	RIFP	0.582781
			RIF	VERx	CIPROFLOXACIN	RIFP	0.582799
			AZITHROMYCIN	LZDx	SPECTINOMYCIN	VERx	0.582867
			AMOXICILLIN	MINOCYCLINE	VERx	THZ (1hrMIC)	0.582871
			CLOFAZIMINE	Kanamycin	P218x	RIF	0.582887
			AMIKACIN	CPZ	MINOCYCLINE	RIFP	0.582903
			AMIKACIN	CPZ	P218x	TRIMETHOPRIM	0.582912
			BDQ	CLOFAZIMINE	ETA	LZDx	0.58294
			CLOFAZIMINE	INH	VERx	RIFP	0.583079
			AZITHROMYCIN	INH	SPECTINOMYCIN	THZ (1hrMIC)	0.58314
			AZITHROMYCIN	LZDx	P218x	VERx	0.583143
			CLARYTHROMYCIN	P218x	SPECTINOMYCIN	THZ (1hrMIC)	0.583212
			CEFOXITIN	MINOCYCLINE	TET	VERx	0.583223
			AMIKACIN	CPZ	MINOCYCLINE	RIF	0.583339
			AMIKACIN	Kanamycin	VERx	THZ (1hrMIC)	0.58341
			CPZ	CLOFAZIMINE	P218x	RIF	0.583422
			CPZ	P218x	VERx	RIFP	0.583444
			CEFOXITIN	CPZ	Kanamycin	SPECTINOMYCIN	0.583486
			BDQ	LZDx	SPECTINOMYCIN	VERx	0.583542
			CPZ	MINOCYCLINE	P218x	VERx	0.58358
			AMOXICILLIN	CEFOXITIN	CLOFAZIMINE	INH	0.583782
			AZITHROMYCIN	INH	RIF	THZ (1hrMIC)	0.583879
			INH	VERx	RIFP	THZ (1hrMIC)	0.583882
			CLOFAZIMINE	DAPx	INH	RIFP	0.583903
			AMIKACIN	CLARYTHROMYCIN	TET	VERx	0.583933
			Kanamycin	MINOCYCLINE	SPECTINOMYCIN	TRIMETHOPRIM	0.584038
			CPZ	INH	MINOCYCLINE	SPECTINOMYCIN	0.584055
			AMIKACIN	MINOCYCLINE	PA824	VERx	0.584131
			CEFOXITIN	CPZ	INH	P218x	0.584148
			P218x	VERx	THZ (1hrMIC)	METHOTREXATE	0.584183
			AMOXICILLIN	BDQ	CLOFAZIMINE	DAPx	0.584241
			AMIKACIN	CPZ	SPECTINOMYCIN	METHOTREXATE	0.58426
			BDQ	CLARYTHROMYCIN	CLOFAZIMINE	SM	0.584371
			BDQ	CLOFAZIMINE	DAPx	CIPROFLOXACIN	0.584416
			CEFOXITIN	CLARYTHROMYCIN	Kanamycin	SPECTINOMYCIN	0.58445
			BDQ	CLARYTHROMYCIN	CLOFAZIMINE	TET	0.584506
			AZITHROMYCIN	LZDx	RIF	VERx	0.584629
			CPZ	P218x	PA824	RIF	0.584645
			CEFOXITIN	CLARYTHROMYCIN	SPECTINOMYCIN	TRIMETHOPRIM	0.584716
			AMIKACIN	CLOFAZIMINE	DAPx	RIF	0.584751
			AZITHROMYCIN	INH	VERx	METHOTREXATE	0.584798
			BDQ	CLOFAZIMINE	PBTZ169x	RIFP	0.584812
			INH	SPECTINOMYCIN	TRIMETHOPRIM	VERx	0.584989
			AMIKACIN	BDQ	CPZ	RIF	0.585001
			CLARYTHROMYCIN	MINOCYCLINE	SPECTINOMYCIN	THZ (1hrMIC)	0.585055
			CLOFAZIMINE	INH	TRIMETHOPRIM	VERx	0.58511
			CEFOXITIN	CLOFAZIMINE	P218x	RIF	0.585169
			BDQ	P218x	SPECTINOMYCIN	THZ (1hrMIC)	0.585188
			CEFOXITIN	CPZ	P218x	THZ (1hrMIC)	0.585193
			CLOFAZIMINE	INH	P218x	TRIMETHOPRIM	0.585238
			AMIKACIN	CPZ	DAPx	RIF	0.585295
			AMIKACIN	CPZ	RIF	CIPROFLOXACIN	0.585314
			CEFOXITIN	CPZ	RIF	THZ (1hrMIC)	0.585356
			AMIKACIN	MINOCYCLINE	VERx	CIPROFLOXACIN	0.585435
			AMIKACIN	CPZ	INH	Kanamycin	0.585444
			AMOXICILLIN	MINOCYCLINE	VERx	RIFP	0.58562
			BDQ	CLOFAZIMINE	DAPx	MINOCYCLINE	0.585624
			CPZ	P218x	VERx	CIPROFLOXACIN	0.585647
			BDQ	MINOCYCLINE	P218x	VERx	0.585653
			AZITHROMYCIN	P218x	VERx	CIPROFLOXACIN	0.585655
			CPZ	LZDx	RIF	SPECTINOMYCIN	0.585705
			AMIKACIN	CLARYTHROMYCIN	VERx	THZ (1hrMIC)	0.585736
			AMOXICILLIN	AMIKACIN	BDQ	VERx	0.585744
			AMIKACIN	CLARYTHROMYCIN	VERx	RIFP	0.585813
			AMOXICILLIN	DAPx	MINOCYCLINE	VERx	0.585813
			CEFOXITIN	MINOCYCLINE	SPECTINOMYCIN	VERx	0.585873
			AMOXICILLIN	AZITHROMYCIN	SPECTINOMYCIN	VERx	0.58589
			CPZ	CLOFAZIMINE	DAPx	INH	0.585896
			CPZ	INH	THZ (1hrMIC)	METHOTREXATE	0.585901
			CLOFAZIMINE	INH	CIPROFLOXACIN	THZ (1hrMIC)	0.586031
			AMOXICILLIN	AZITHROMYCIN	P218x	VERx	0.586072
			CPZ	CLARYTHROMYCIN	SPECTINOMYCIN	TRIMETHOPRIM	0.586077
			INH	MINOCYCLINE	RIF	THZ (1hrMIC)	0.586127
			CPZ	INH	PA824	VERx	0.586227
			AMIKACIN	BDQ	CEFOXITIN	VERx	0.58624
			AZITHROMYCIN	CLARYTHROMYCIN	INH	VERx	0.586274
			CPZ	CLARYTHROMYCIN	RIF	SPECTINOMYCIN	0.586346
			INH	MINOCYCLINE	VERx	CIPROFLOXACIN	0.586404
			DAPx	MINOCYCLINE	SPECTINOMYCIN	VERx	0.586408
			Kanamycin	RIF	VERx	CIPROFLOXACIN	0.586493
			CPZ	SPECTINOMYCIN	TRIMETHOPRIM	METHOTREXATE	0.58656
			AMOXICILLIN	CEFOXITIN	CPZ	SPECTINOMYCIN	0.586584
			CLOFAZIMINE	RIF	TRIMETHOPRIM	VERx	0.586612
			CPZ	Kanamycin	RIF	VERx	0.586699
			SPECTINOMYCIN	VERx	THZ (1hrMIC)	METHOTREXATE	0.586762
			AMIKACIN	LZDx	TRIMETHOPRIM	VERx	0.586773
			CEFOXITIN	CLARYTHROMYCIN	VERx	RIFP	0.586872
			CPZ	INH	VERx	CIPROFLOXACIN	0.586875
			AMIKACIN	CLOFAZIMINE	INH	TET	0.586883
			AMOXICILLIN	AZITHROMYCIN	CEFOXITIN	VERx	0.586972
			PA824	RIF	SPECTINOMYCIN	CIPROFLOXACIN	0.587004
			CLARYTHROMYCIN	RIF	SPECTINOMYCIN	THZ (1hrMIC)	0.587106
			AMIKACIN	CPZ	INH	MINOCYCLINE	0.587117
			AMIKACIN	BDQ	VERx	THZ (1hrMIC)	0.587147
			AZITHROMYCIN	BDQ	CLARYTHROMYCIN	VERx	0.587169
			INH	SPECTINOMYCIN	CIPROFLOXACIN	THZ (1hrMIC)	0.587198
			AMIKACIN	CEFOXITIN	Kanamycin	VERx	0.587207
			AZITHROMYCIN	BDQ	PA824	RIF	0.587222
			LZDx	RIF	VERx	METHOTREXATE	0.587282
			AMOXICILLIN	CLOFAZIMINE	INH	Kanamycin	0.587324
			CLARYTHROMYCIN	INH	VERx	THZ (1hrMIC)	0.587338
			CEFOXITIN	CPZ	MINOCYCLINE	SPECTINOMYCIN	0.587365
			CPZ	INH	CIPROFLOXACIN	THZ (1hrMIC)	0.587423
			AMIKACIN	SPECTINOMYCIN	VERx	THZ (1hrMIC)	0.587447
			AZITHROMYCIN	BDQ	CLOFAZIMINE	PBTZ169x	0.587457
			AMIKACIN	BDQ	RIF	VERx	0.587495
			BDQ	CPZ	PA824	RIF	0.587669
			LZDx	MINOCYCLINE	P218x	VERx	0.587703
			MINOCYCLINE	P218x	TET	VERx	0.587733
			BDQ	CLOFAZIMINE	P218x	VERx	0.58795
			CEFOXITIN	CPZ	DAPx	INH	0.587957
			BDQ	LZDx	MINOCYCLINE	VERx	0.587968
			AZITHROMYCIN	BDQ	VERx	THZ (1hrMIC)	0.587969
			AMIKACIN	AZITHROMYCIN	CLOFAZIMINE	RIF	0.588052
			CPZ	LZDx	RIF	THZ (1hrMIC)	0.58806
			AMIKACIN	CPZ	P218x	RIF	0.58819
			AMIKACIN	AZITHROMYCIN	CPZ	P218x	0.588253
			CLOFAZIMINE	INH	Kanamycin	RIFP	0.58828
			MINOCYCLINE	SPECTINOMYCIN	VERx	THZ (1hrMIC)	0.588289
			BDQ	CPZ	INH	RIFP	0.588327
			AZITHROMYCIN	DAPx	SPECTINOMYCIN	VERx	0.588332
			BDQ	CLARYTHROMYCIN	P218x	VERx	0.58841
			CEFOXITIN	Kanamycin	VERx	RIFP	0.588486
			INH	MINOCYCLINE	VERx	RIFP	0.588527
			CLOFAZIMINE	DAPx	INH	PA824	0.58853
			DAPx	SPECTINOMYCIN	TRIMETHOPRIM	VERx	0.588541
			CPZ	Kanamycin	SPECTINOMYCIN	NORFLOXACIN	0.588551
			AMIKACIN	BDQ	VERx	METHOTREXATE	0.588601
			AMIKACIN	CLOFAZIMINE	MINOCYCLINE	VERx	0.588602
			INH	RIF	TRIMETHOPRIM	VERx	0.588616
			CLOFAZIMINE	DAPx	RIF	PBTZ169x	0.588659
			CPZ	CLARYTHROMYCIN	RIF	VERx	0.588735
			AZITHROMYCIN	RIF	VERx	RIFP	0.588755
			AMIKACIN	MINOCYCLINE	VERx	METHOTREXATE	0.588757
			Kanamycin	PA824	RIF	SPECTINOMYCIN	0.58884
			CEFOXITIN	VERx	CIPROFLOXACIN	RIFP	0.588997
			CLOFAZIMINE	MINOCYCLINE	RIF	VERx	0.589004
			CEFOXITIN	CPZ	RIF	TRIMETHOPRIM	0.589023
			CLARYTHROMYCIN	LZDx	P218x	SPECTINOMYCIN	0.589041
			AZITHROMYCIN	CLOFAZIMINE	INH	TRIMETHOPRIM	0.589051
			CPZ	RIF	VERx	RIFP	0.589171
			CPZ	CLOFAZIMINE	INH	MINOCYCLINE	0.589276
			BDQ	CLARYTHROMYCIN	TRIMETHOPRIM	VERx	0.589285
			CLARYTHROMYCIN	DAPx	SPECTINOMYCIN	THZ (1hrMIC)	0.589297
			CEFOXITIN	LZDx	P218x	VERx	0.589298
			CLARYTHROMYCIN	CLOFAZIMINE	RIF	SPECTINOMYCIN	0.589436
			AMIKACIN	SPECTINOMYCIN	VERx	CIPROFLOXACIN	0.58944
			AMIKACIN	CPZ	CLOFAZIMINE	P218x	0.589462
			CEFOXITIN	CPZ	CLARYTHROMYCIN	THZ (1hrMIC)	0.589468
			AZITHROMYCIN	Kanamycin	VERx	RIFP	0.589519
			DAPx	INH	P218x	VERx	0.589551
			CPZ	CLOFAZIMINE	INH	RIFP	0.589699
			MINOCYCLINE	TET	VERx	RIFP	0.589713
			CPZ	RIF	TRIMETHOPRIM	THZ (1hrMIC)	0.589749
			AMIKACIN	CPZ	LZDx	RIF	0.589801
			P218x	VERx	NORFLOXACIN	THZ (1hrMIC)	0.589801
			CEFOXITIN	LZDx	MINOCYCLINE	VERx	0.589814
			CEFOXITIN	Kanamycin	RIF	VERx	0.589816
			AMIKACIN	CLOFAZIMINE	P218x	THZ (1hrMIC)	0.590098
			CLARYTHROMYCIN	TRIMETHOPRIM	VERx	RIFP	0.590326
			AMIKACIN	CPZ	CLARYTHROMYCIN	RIF	0.590504
			AMIKACIN	CPZ	CLARYTHROMYCIN	P218x	0.590517
			AMIKACIN	CLOFAZIMINE	INH	MINOCYCLINE	0.590521
			DAPx	Kanamycin	MINOCYCLINE	VERx	0.590538
			AMOXICILLIN	BDQ	CPZ	VERx	0.590547
			CEFOXITIN	CLOFAZIMINE	INH	NORFLOXACIN	0.590571
			AZITHROMYCIN	SPECTINOMYCIN	VERx	METHOTREXATE	0.590591
			CLOFAZIMINE	P218x	RIF	SPECTINOMYCIN	0.590795
			AMIKACIN	P218x	VERx	RIFP	0.590856
			CEFOXITIN	CPZ	P218x	RIF	0.590931
			P218x	VERx	RIFP	METHOTREXATE	0.590943
			MINOCYCLINE	P218x	RIF	SPECTINOMYCIN	0.590981
			MINOCYCLINE	P218x	VERx	NORFLOXACIN	0.590981
			BDQ	CLARYTHROMYCIN	INH	VERx	0.591006
			RIF	VERx	CIPROFLOXACIN	METHOTREXATE	0.59101
			AMIKACIN	PA824	RIF	THZ (1hrMIC)	0.591081
			CPZ	CLARYTHROMYCIN	SPECTINOMYCIN	METHOTREXATE	0.591095
			AMOXICILLIN	BDQ	CLOFAZIMINE	MINOCYCLINE	0.591195
			DAPx	Kanamycin	PA824	RIF	0.591315
			CLARYTHROMYCIN	SPECTINOMYCIN	VERx	THZ (1hrMIC)	0.591319
			AMIKACIN	BDQ	VERx	CIPROFLOXACIN	0.591376
			P218x	TRIMETHOPRIM	VERx	NORFLOXACIN	0.591384
			BDQ	CLOFAZIMINE	INH	PBTZ169x	0.591453
			P218x	VERx	CIPROFLOXACIN	RIFP	0.591496
			AMIKACIN	CPZ	RIFP	METHOTREXATE	0.591535
			BDQ	CEFOXITIN	VERx	THZ (1hrMIC)	0.591549
			AMOXICILLIN	AMIKACIN	CLARYTHROMYCIN	VERx	0.591638
			CLARYTHROMYCIN	DAPx	P218x	VERx	0.591703
			CPZ	DAPx	VERx	THZ (1hrMIC)	0.591723
			BDQ	MINOCYCLINE	RIF	SPECTINOMYCIN	0.591726
			AMOXICILLIN	CPZ	P218x	VERx	0.591753
			AMIKACIN	CPZ	MINOCYCLINE	P218x	0.591767
			BDQ	CLOFAZIMINE	DAPx	THZ (1hrMIC)	0.591772
			CPZ	CLARYTHROMYCIN	DAPx	SPECTINOMYCIN	0.591791
			AMIKACIN	BDQ	VERx	RIFP	0.591869
			CLARYTHROMYCIN	MINOCYCLINE	VERx	THZ (1hrMIC)	0.59191
			CPZ	SPECTINOMYCIN	NORFLOXACIN	THZ (1hrMIC)	0.591984
			CEFOXITIN	MINOCYCLINE	SPECTINOMYCIN	THZ (1hrMIC)	0.59203
			CLARYTHROMYCIN	DAPx	INH	VERx	0.592071
			AMOXICILLIN	AMIKACIN	Kanamycin	VERx	0.592072
			AZITHROMYCIN	CEFOXITIN	LZDx	VERx	0.592091
			BDQ	CEFOXITIN	CPZ	RIF	0.59211
			AMIKACIN	CEFOXITIN	VERx	METHOTREXATE	0.592201
			AMIKACIN	VERx	RIFP	METHOTREXATE	0.592252
			INH	PA824	VERx	CIPROFLOXACIN	0.59227
			CPZ	RIF	SPECTINOMYCIN	NORFLOXACIN	0.59236
			AZITHROMYCIN	CLARYTHROMYCIN	DAPx	VERx	0.592393
			AMOXICILLIN	BDQ	SPECTINOMYCIN	VERx	0.592677
			AMIKACIN	BDQ	CLOFAZIMINE	PBTZ169x	0.592689
			CLARYTHROMYCIN	INH	TRIMETHOPRIM	VERx	0.592799
			CLARYTHROMYCIN	LZDx	P218x	VERx	0.592829
			CPZ	INH	MINOCYCLINE	THZ (1hrMIC)	0.59288
			AZITHROMYCIN	P218x	VERx	METHOTREXATE	0.592898
			INH	Kanamycin	SPECTINOMYCIN	VERx	0.592921
			BDQ	CLOFAZIMINE	TET	RIFP	0.592965
			CLARYTHROMYCIN	LZDx	RIF	SPECTINOMYCIN	0.592997
			CLARYTHROMYCIN	MINOCYCLINE	VERx	RIFP	0.593083
			BDQ	CPZ	CLOFAZIMINE	RIFP	0.593115
			BDQ	CLOFAZIMINE	SPECTINOMYCIN	NORFLOXACIN	0.593175
			AMOXICILLIN	CPZ	RIF	VERx	0.593185
			AMOXICILLIN	BDQ	MINOCYCLINE	VERx	0.593214
			CEFOXITIN	CLARYTHROMYCIN	RIF	VERx	0.593241
			DAPx	RIF	VERx	CIPROFLOXACIN	0.593314
			BDQ	CPZ	CLARYTHROMYCIN	CLOFAZIMINE	0.593385
			CEFOXITIN	CPZ	Kanamycin	THZ (1hrMIC)	0.593438
			BDQ	CLOFAZIMINE	MINOCYCLINE	SPECTINOMYCIN	0.593456
			RIF	TRIMETHOPRIM	VERx	RIFP	0.593472
			BDQ	CLARYTHROMYCIN	CLOFAZIMINE	VERx	0.593578
			AMIKACIN	CEFOXITIN	SPECTINOMYCIN	VERx	0.593578
			CLARYTHROMYCIN	INH	MINOCYCLINE	VERx	0.593591
			Kanamycin	P218x	RIF	VERx	0.593698
			AMOXICILLIN	CPZ	CLARYTHROMYCIN	SPECTINOMYCIN	0.59372
			AMIKACIN	CLARYTHROMYCIN	PA824	THZ (1hrMIC)	0.593753
			AMIKACIN	CLARYTHROMYCIN	DAPx	VERx	0.593821
			CLARYTHROMYCIN	Kanamycin	RIF	VERx	0.593828
			CLARYTHROMYCIN	RIF	TRIMETHOPRIM	VERx	0.593829
			CPZ	INH	VERx	NORFLOXACIN	0.593885
			BDQ	CEFOXITIN	RIF	VERx	0.593912
			AMOXICILLIN	CPZ	SPECTINOMYCIN	RIFP	0.593917
			MINOCYCLINE	P218x	VERx	METHOTREXATE	0.594092
			AMIKACIN	DAPx	SPECTINOMYCIN	VERx	0.594104
			DAPx	RIF	SPECTINOMYCIN	VERx	0.594153
			AZITHROMYCIN	BDQ	CLOFAZIMINE	VERx	0.594228
			AMIKACIN	CLOFAZIMINE	SPECTINOMYCIN	RIFP	0.594247
			BDQ	CPZ	P218x	VERx	0.594271
			BDQ	CLARYTHROMYCIN	LZDx	SPECTINOMYCIN	0.59432
			AMIKACIN	P218x	VERx	PBTZ169x	0.594328
			AZITHROMYCIN	CEFOXITIN	CLARYTHROMYCIN	VERx	0.594335
			CEFOXITIN	VERx	CIPROFLOXACIN	THZ (1hrMIC)	0.594367
			MINOCYCLINE	RIF	VERx	CIPROFLOXACIN	0.594389
			AZITHROMYCIN	BDQ	MINOCYCLINE	VERx	0.594413
			DAPx	MINOCYCLINE	VERx	CIPROFLOXACIN	0.594417
			RIF	VERx	NORFLOXACIN	THZ (1hrMIC)	0.594479
			DAPx	P218x	RIF	VERx	0.594511
			AMOXICILLIN	CLOFAZIMINE	INH	TRIMETHOPRIM	0.594581
			CLOFAZIMINE	DAPx	INH	VERx	0.594618
			CEFOXITIN	VERx	RIFP	THZ (1hrMIC)	0.59467
			CEFOXITIN	CPZ	SPECTINOMYCIN	TET	0.594734
			AMIKACIN	TET	VERx	CIPROFLOXACIN	0.594803
			AMIKACIN	CPZ	TRIMETHOPRIM	THZ (1hrMIC)	0.594868
			BDQ	RIF	THZ (1hrMIC)	METHOTREXATE	0.59488
			AMIKACIN	CPZ	DAPx	THZ (1hrMIC)	0.59497
			AMOXICILLIN	CEFOXITIN	P218x	VERx	0.594993
			CPZ	LZDx	SPECTINOMYCIN	CIPROFLOXACIN	0.595002
			CLOFAZIMINE	INH	TRIMETHOPRIM	RIFP	0.595028
			BDQ	CLOFAZIMINE	MINOCYCLINE	RIFP	0.595088
			AZITHROMYCIN	CLOFAZIMINE	INH	CIPROFLOXACIN	0.595149
			BDQ	CLARYTHROMYCIN	RIF	THZ (1hrMIC)	0.595238
			CEFOXITIN	CPZ	MINOCYCLINE	THZ (1hrMIC)	0.595252
			DAPx	MINOCYCLINE	VERx	RIFP	0.595264
			AMOXICILLIN	CEFOXITIN	RIF	VERx	0.595284
			AMIKACIN	TRIMETHOPRIM	VERx	RIFP	0.595291
			AMIKACIN	AZITHROMYCIN	CLOFAZIMINE	INH	0.595299
			AZITHROMYCIN	CLARYTHROMYCIN	SPECTINOMYCIN	VERx	0.595349
			BDQ	CEFOXITIN	CLOFAZIMINE	LZDx	0.595355
			BDQ	CLOFAZIMINE	ETA	PA824	0.595355
			AMIKACIN	AZITHROMYCIN	PA824	VERx	0.595369
			AMIKACIN	BDQ	CPZ	MINOCYCLINE	0.595497
			AMOXICILLIN	BDQ	CLOFAZIMINE	CIPROFLOXACIN	0.595497
			BDQ	CLOFAZIMINE	TRIMETHOPRIM	CIPROFLOXACIN	0.595539
			AMOXICILLIN	CPZ	SPECTINOMYCIN	NORFLOXACIN	0.59556
			CPZ	DAPx	INH	P218x	0.59558
			AMIKACIN	CLOFAZIMINE	RIF	TRIMETHOPRIM	0.595609
			P218x	TRIMETHOPRIM	VERx	RIFP	0.595692
			PA824	RIF	VERx	NORFLOXACIN	0.595706
			BDQ	CLOFAZIMINE	SM	THZ (1hrMIC)	0.595729
			MINOCYCLINE	TRIMETHOPRIM	VERx	NORFLOXACIN	0.595788
			CLARYTHROMYCIN	SPECTINOMYCIN	VERx	METHOTREXATE	0.595793
			AMOXICILLIN	AZITHROMYCIN	RIF	VERx	0.595918
			AMOXICILLIN	CLARYTHROMYCIN	P218x	VERx	0.595986
			BDQ	SPECTINOMYCIN	TRIMETHOPRIM	VERx	0.596008
			AMIKACIN	CEFOXITIN	CPZ	METHOTREXATE	0.596036
			AMIKACIN	CEFOXITIN	CPZ	DAPx	0.596039
			CLOFAZIMINE	INH	P218x	SPECTINOMYCIN	0.596077
			AMOXICILLIN	CLOFAZIMINE	INH	RIFP	0.596226
			CLARYTHROMYCIN	INH	Kanamycin	VERx	0.596243
			AMIKACIN	INH	VERx	NORFLOXACIN	0.596251
			AMIKACIN	CPZ	DAPx	Kanamycin	0.596289
			AZITHROMYCIN	DAPx	INH	VERx	0.596339
			BDQ	CLARYTHROMYCIN	CLOFAZIMINE	LZDx	0.596391
			AMOXICILLIN	BDQ	CLOFAZIMINE	TET	0.596429
			CPZ	CLARYTHROMYCIN	P218x	SPECTINOMYCIN	0.596465
			LZDx	RIF	VERx	THZ (1hrMIC)	0.596471
			P218x	RIF	VERx	NORFLOXACIN	0.596508
			AMIKACIN	CLOFAZIMINE	P218x	RIF	0.596539
			CPZ	CLARYTHROMYCIN	INH	VERx	0.596568
			AZITHROMYCIN	CPZ	SPECTINOMYCIN	METHOTREXATE	0.596575
			AMOXICILLIN	RIF	VERx	CIPROFLOXACIN	0.59659
			BDQ	CLOFAZIMINE	DAPx	RIFP	0.596599
			BDQ	CLOFAZIMINE	TRIMETHOPRIM	VERx	0.5966
			BDQ	CLARYTHROMYCIN	CLOFAZIMINE	Kanamycin	0.596646
			DAPx	P218x	VERx	CIPROFLOXACIN	0.596708
			CEFOXITIN	Kanamycin	MINOCYCLINE	VERx	0.596747
			AZITHROMYCIN	BDQ	TRIMETHOPRIM	VERx	0.59679
			Kanamycin	RIF	VERx	RIFP	0.596809
			INH	Kanamycin	VERx	RIFP	0.596815
			AMIKACIN	CLOFAZIMINE	MINOCYCLINE	RIF	0.596824
			CLOFAZIMINE	INH	PA824	VERx	0.597005
			AMOXICILLIN	CLARYTHROMYCIN	INH	VERx	0.597006
			CPZ	CLARYTHROMYCIN	DAPx	VERx	0.597026
			BDQ	RIF	RIFP	THZ (1hrMIC)	0.597046
			BDQ	CLOFAZIMINE	DAPx	Kanamycin	0.597057
			RIF	VERx	RIFP	THZ (1hrMIC)	0.597058
			BDQ	PA824	RIF	METHOTREXATE	0.597062
			AMIKACIN	CEFOXITIN	LZDx	VERx	0.597073
			DAPx	MINOCYCLINE	VERx	THZ (1hrMIC)	0.597109
			AMIKACIN	CLOFAZIMINE	Kanamycin	RIFP	0.597157
			CEFOXITIN	Kanamycin	P218x	VERx	0.59726
			BDQ	CPZ	TRIMETHOPRIM	VERx	0.597274
			LZDx	P218x	VERx	CIPROFLOXACIN	0.59729
			AMOXICILLIN	BDQ	CLOFAZIMINE	RIFP	0.597382
			DAPx	TRIMETHOPRIM	VERx	CIPROFLOXACIN	0.597387
			AZITHROMYCIN	CEFOXITIN	CLARYTHROMYCIN	SPECTINOMYCIN	0.597405
			CLARYTHROMYCIN	INH	VERx	RIFP	0.597457
			AZITHROMYCIN	CEFOXITIN	SPECTINOMYCIN	THZ (1hrMIC)	0.597566
			CEFOXITIN	CPZ	CLOFAZIMINE	SPECTINOMYCIN	0.597607
			CPZ	INH	MINOCYCLINE	RIF	0.597671
			AMIKACIN	BDQ	CLOFAZIMINE	TET	0.597712
			MINOCYCLINE	RIF	VERx	RIFP	0.597776
			BDQ	CLOFAZIMINE	DELx	INH	0.597849
			AMOXICILLIN	AMIKACIN	CEFOXITIN	VERx	0.59799
			AMIKACIN	DAPx	VERx	CIPROFLOXACIN	0.598061
			CPZ	INH	MINOCYCLINE	VERx	0.598066
			BDQ	CLOFAZIMINE	MINOCYCLINE	TRIMETHOPRIM	0.598074
			AMIKACIN	BDQ	CLOFAZIMINE	PA824	0.598078
			AZITHROMYCIN	BDQ	CLOFAZIMINE	THZ (1hrMIC)	0.598101
			TRIMETHOPRIM	VERx	CIPROFLOXACIN	THZ (1hrMIC)	0.598123
			CPZ	CLOFAZIMINE	SPECTINOMYCIN	TRIMETHOPRIM	0.598123
			BDQ	PA824	RIF	CIPROFLOXACIN	0.598139
			CEFOXITIN	INH	Kanamycin	VERx	0.59815
			CLARYTHROMYCIN	MINOCYCLINE	TRIMETHOPRIM	VERx	0.598186
			AMIKACIN	CPZ	CLOFAZIMINE	MINOCYCLINE	0.598199
			DAPx	LZDx	SPECTINOMYCIN	VERx	0.598287
			CPZ	LZDx	SPECTINOMYCIN	TRIMETHOPRIM	0.59834
			AMIKACIN	TRIMETHOPRIM	VERx	THZ (1hrMIC)	0.59838
			CPZ	RIF	SM	THZ (1hrMIC)	0.598418
			AMOXICILLIN	BDQ	CLOFAZIMINE	PBTZ169x	0.598453
			CPZ	CLARYTHROMYCIN	CLOFAZIMINE	SPECTINOMYCIN	0.598455
			AZITHROMYCIN	INH	VERx	NORFLOXACIN	0.598505
			AMIKACIN	CLARYTHROMYCIN	Kanamycin	VERx	0.598506
			CPZ	P218x	RIF	TRIMETHOPRIM	0.598541
			AMOXICILLIN	CLARYTHROMYCIN	VERx	THZ (1hrMIC)	0.598582
			CLARYTHROMYCIN	P218x	PA824	RIF	0.598671
			AMIKACIN	VERx	PBTZ169x	THZ (1hrMIC)	0.598685
			AMOXICILLIN	P218x	SPECTINOMYCIN	VERx	0.598694
			BDQ	DAPx	SPECTINOMYCIN	VERx	0.598703
			CEFOXITIN	P218x	VERx	NORFLOXACIN	0.598706
			CLARYTHROMYCIN	DAPx	MINOCYCLINE	VERx	0.598738
			AMIKACIN	LZDx	VERx	CAP	0.598795
			AZITHROMYCIN	RIF	VERx	METHOTREXATE	0.598818
			AMIKACIN	Kanamycin	VERx	CIPROFLOXACIN	0.598846
			CPZ	CLARYTHROMYCIN	SPECTINOMYCIN	RIFP	0.598868
			AMIKACIN	CEFOXITIN	VERx	NORFLOXACIN	0.598886
			AMIKACIN	CPZ	CLARYTHROMYCIN	DAPx	0.598942
			INH	TRIMETHOPRIM	VERx	THZ (1hrMIC)	0.598959
			AZITHROMYCIN	INH	P218x	THZ (1hrMIC)	0.59897
			AMOXICILLIN	INH	P218x	VERx	0.599003
			CEFOXITIN	PA824	RIF	SPECTINOMYCIN	0.599004
			AMIKACIN	MINOCYCLINE	VERx	PBTZ169x	0.599008
			AMIKACIN	CEFOXITIN	CPZ	Kanamycin	0.599026
			BDQ	CLOFAZIMINE	DAPx	VERx	0.599043
			BDQ	CLARYTHROMYCIN	LZDx	VERx	0.599105
			CEFOXITIN	DAPx	P218x	VERx	0.599126
			CEFOXITIN	CLARYTHROMYCIN	DAPx	VERx	0.59937
			AMIKACIN	CEFOXITIN	CLOFAZIMINE	VERx	0.59939
			CLARYTHROMYCIN	CLOFAZIMINE	INH	P218x	0.599449
			AMIKACIN	Kanamycin	RIF	VERx	0.599633
			CEFOXITIN	VERx	RIFP	METHOTREXATE	0.599642
			BDQ	CLOFAZIMINE	DAPx	TET	0.599712
			BDQ	INH	MINOCYCLINE	SPECTINOMYCIN	0.599727
			AMIKACIN	CLOFAZIMINE	RIF	RIFP	0.599736
			AMIKACIN	CPZ	SPECTINOMYCIN	PBTZ169x	0.59975
			CLOFAZIMINE	INH	SPECTINOMYCIN	METHOTREXATE	0.599758
			DAPx	PA824	RIF	SPECTINOMYCIN	0.599849
			CLARYTHROMYCIN	DAPx	SPECTINOMYCIN	VERx	0.599901
			INH	P218x	RIF	THZ (1hrMIC)	0.599929
			CPZ	SPECTINOMYCIN	CIPROFLOXACIN	RIFP	0.599974
			BDQ	CEFOXITIN	CLOFAZIMINE	METHOTREXATE	0.60012
			DAPx	INH	PA824	RIF	0.600145
			BDQ	INH	MINOCYCLINE	PA824	0.600175
			AMIKACIN	AZITHROMYCIN	CPZ	CLOFAZIMINE	0.600179
			BDQ	CEFOXITIN	CLOFAZIMINE	CAP	0.600199
			AMOXICILLIN	P218x	VERx	THZ (1hrMIC)	0.600248
			AZITHROMYCIN	Kanamycin	PA824	RIF	0.600301
			DAPx	INH	TRIMETHOPRIM	VERx	0.60043
			CLARYTHROMYCIN	DAPx	TRIMETHOPRIM	VERx	0.60044
			CPZ	DAPx	RIF	VERx	0.600452
			AMIKACIN	CLOFAZIMINE	INH	CIPROFLOXACIN	0.600477
			AMIKACIN	CPZ	CAP	THZ (1hrMIC)	0.600579
			AMOXICILLIN	CLARYTHROMYCIN	TRIMETHOPRIM	VERx	0.600648
			AMIKACIN	CLOFAZIMINE	Kanamycin	RIF	0.600691
			BDQ	CPZ	RIF	CIPROFLOXACIN	0.600727
			BDQ	LZDx	P218x	SPECTINOMYCIN	0.600763
			AMIKACIN	CPZ	TET	THZ (1hrMIC)	0.600863
			DAPx	TRIMETHOPRIM	VERx	METHOTREXATE	0.600901
			AZITHROMYCIN	CLARYTHROMYCIN	CLOFAZIMINE	RIF	0.60091
			INH	P218x	VERx	METHOTREXATE	0.600915
			AZITHROMYCIN	INH	PA824	VERx	0.600925
			AMIKACIN	CPZ	INH	METHOTREXATE	0.600925
			MINOCYCLINE	TET	TRIMETHOPRIM	VERx	0.600979
			CLARYTHROMYCIN	CLOFAZIMINE	SPECTINOMYCIN	PBTZ169x	0.600993
			AMIKACIN	Kanamycin	P218x	VERx	0.601006
			CLARYTHROMYCIN	INH	PA824	VERx	0.601026
			BDQ	CLOFAZIMINE	CIPROFLOXACIN	RIFP	0.601044
			INH	Kanamycin	TRIMETHOPRIM	VERx	0.601107
			AZITHROMYCIN	RIF	SM	THZ (1hrMIC)	0.601163
			BDQ	CLARYTHROMYCIN	SPECTINOMYCIN	RIFP	0.601227
			AMIKACIN	CLARYTHROMYCIN	MINOCYCLINE	VERx	0.60123
			CPZ	SPECTINOMYCIN	TET	TRIMETHOPRIM	0.601378
			CEFOXITIN	CPZ	INH	RIFP	0.601389
			DAPx	MINOCYCLINE	SPECTINOMYCIN	THZ (1hrMIC)	0.601409
			AZITHROMYCIN	BDQ	SPECTINOMYCIN	THZ (1hrMIC)	0.601463
			AMIKACIN	BDQ	P218x	VERx	0.601487
			INH	MINOCYCLINE	VERx	METHOTREXATE	0.601496
			MINOCYCLINE	VERx	RIFP	METHOTREXATE	0.601546
			CEFOXITIN	RIF	VERx	METHOTREXATE	0.601584
			BDQ	CLOFAZIMINE	DAPx	LZDx	0.601591
			AMOXICILLIN	AMIKACIN	P218x	VERx	0.6016
			BDQ	INH	PA824	CIPROFLOXACIN	0.601612
			CLOFAZIMINE	INH	RIF	SM	0.601683
			CLARYTHROMYCIN	Kanamycin	SPECTINOMYCIN	VERx	0.601698
			CLARYTHROMYCIN	SPECTINOMYCIN	CIPROFLOXACIN	THZ (1hrMIC)	0.601705
			CPZ	CLOFAZIMINE	RIF	VERx	0.601768
			CPZ	DAPx	INH	Kanamycin	0.601777
			BDQ	CPZ	INH	PA824	0.601857
			AMOXICILLIN	CLARYTHROMYCIN	VERx	RIFP	0.601868
			AZITHROMYCIN	DAPx	VERx	THZ (1hrMIC)	0.601871
			AZITHROMYCIN	P218x	PA824	RIF	0.601899
			CLARYTHROMYCIN	Kanamycin	VERx	RIFP	0.601938
			AZITHROMYCIN	CLOFAZIMINE	INH	MINOCYCLINE	0.60204
			BDQ	CPZ	CLARYTHROMYCIN	SPECTINOMYCIN	0.602126
			CEFOXITIN	TRIMETHOPRIM	VERx	CIPROFLOXACIN	0.602188
			AMIKACIN	BDQ	CLOFAZIMINE	CAP	0.602266
			LZDx	MINOCYCLINE	TRIMETHOPRIM	VERx	0.602336
			CEFOXITIN	DAPx	SPECTINOMYCIN	VERx	0.602435
			AMOXICILLIN	BDQ	CLOFAZIMINE	SM	0.602449
			SPECTINOMYCIN	VERx	NORFLOXACIN	RIFP	0.602453
			AMOXICILLIN	CEFOXITIN	CLARYTHROMYCIN	SPECTINOMYCIN	0.602466
			AMOXICILLIN	CPZ	RIF	SPECTINOMYCIN	0.602536
			INH	Kanamycin	VERx	THZ (1hrMIC)	0.602571
			CPZ	Kanamycin	P218x	VERx	0.602624
			AMIKACIN	BDQ	CEFOXITIN	CPZ	0.602688
			AZITHROMYCIN	CPZ	SPECTINOMYCIN	CAP	0.602718
			CLOFAZIMINE	INH	RIF	TET	0.602732
			Kanamycin	P218x	VERx	THZ (1hrMIC)	0.602756
			AMOXICILLIN	CEFOXITIN	VERx	RIFP	0.602783
			CEFOXITIN	CLARYTHROMYCIN	CLOFAZIMINE	SPECTINOMYCIN	0.602805
			CLOFAZIMINE	DAPx	Kanamycin	RIF	0.60282
			BDQ	INH	PA824	THZ (1hrMIC)	0.602822
			BDQ	CLOFAZIMINE	Kanamycin	THZ (1hrMIC)	0.602852
			BDQ	CLOFAZIMINE	ETA	Kanamycin	0.602957
			AMOXICILLIN	LZDx	SPECTINOMYCIN	CIPROFLOXACIN	0.603005
			INH	MINOCYCLINE	PA824	VERx	0.60301
			AMIKACIN	Kanamycin	VERx	PBTZ169x	0.603012
			CPZ	INH	Kanamycin	RIFP	0.603046
			AMIKACIN	ETA	MINOCYCLINE	VERx	0.603091
			AMOXICILLIN	AMIKACIN	INH	VERx	0.603092
			BDQ	CLOFAZIMINE	P218x	CAP	0.603135
			CPZ	INH	RIF	SM	0.603182
			BDQ	CEFOXITIN	CLOFAZIMINE	TET	0.603236
			CLOFAZIMINE	DAPx	ETA	INH	0.603245
			BDQ	RIF	SM	THZ (1hrMIC)	0.603295
			CEFOXITIN	CLARYTHROMYCIN	P218x	SPECTINOMYCIN	0.603405
			DAPx	INH	RIF	VERx	0.603421
			CEFOXITIN	CPZ	CLOFAZIMINE	RIF	0.603424
			AZITHROMYCIN	BDQ	CLOFAZIMINE	MINOCYCLINE	0.603443
			CLOFAZIMINE	Kanamycin	RIF	RIFP	0.603538
			CEFOXITIN	CPZ	PA824	RIF	0.603562
			CLARYTHROMYCIN	Kanamycin	PA824	RIF	0.60357
			AMIKACIN	CEFOXITIN	VERx	RIFP	0.60365
			AMIKACIN	CPZ	VERx	PBTZ169x	0.603655
			AMOXICILLIN	BDQ	CLOFAZIMINE	NORFLOXACIN	0.603711
			CLOFAZIMINE	RIF	SPECTINOMYCIN	RIFP	0.603721
			BDQ	DAPx	MINOCYCLINE	VERx	0.603725
			BDQ	CEFOXITIN	P218x	VERx	0.603754
			CLARYTHROMYCIN	INH	RIF	SPECTINOMYCIN	0.603826
			CPZ	SPECTINOMYCIN	TET	RIFP	0.603865
			AMIKACIN	CLOFAZIMINE	ETA	THZ (1hrMIC)	0.603867
			BDQ	CLOFAZIMINE	P218x	SM	0.603938
			CEFOXITIN	CPZ	VERx	RIFP	0.603947
			AMIKACIN	CPZ	Kanamycin	P218x	0.604151
			CLOFAZIMINE	SPECTINOMYCIN	VERx	RIFP	0.604158
			CPZ	RIF	VERx	NORFLOXACIN	0.604191
			AMIKACIN	BDQ	Kanamycin	VERx	0.604209
			AMIKACIN	CPZ	ETA	SPECTINOMYCIN	0.604211
			CLARYTHROMYCIN	Kanamycin	P218x	VERx	0.604214
			P218x	RIF	THZ (1hrMIC)	METHOTREXATE	0.604238
			CLARYTHROMYCIN	P218x	VERx	METHOTREXATE	0.60426
			AMOXICILLIN	AMIKACIN	CPZ	P218x	0.604309
			PA824	RIF	SPECTINOMYCIN	RIFP	0.604323
			AMOXICILLIN	AZITHROMYCIN	VERx	RIFP	0.604332
			P218x	RIF	CIPROFLOXACIN	THZ (1hrMIC)	0.604347
			LZDx	MINOCYCLINE	RIF	VERx	0.604364
			CLARYTHROMYCIN	CLOFAZIMINE	INH	MINOCYCLINE	0.604467
			DAPx	INH	VERx	RIFP	0.604468
			LZDx	P218x	RIF	VERx	0.604525
			CPZ	INH	LZDx	SPECTINOMYCIN	0.604534
			INH	Kanamycin	MINOCYCLINE	VERx	0.604591
			BDQ	DAPx	SPECTINOMYCIN	CIPROFLOXACIN	0.604597
			AMIKACIN	BDQ	CLOFAZIMINE	SM	0.604598
			CPZ	TET	VERx	THZ (1hrMIC)	0.604601
			AMIKACIN	P218x	VERx	NORFLOXACIN	0.604602
			CPZ	DAPx	P218x	VERx	0.604614
			BDQ	CLOFAZIMINE	DAPx	PBTZ169x	0.604644
			AMIKACIN	CPZ	DAPx	MINOCYCLINE	0.604681
			AMOXICILLIN	AMIKACIN	LZDx	VERx	0.604702
			AMOXICILLIN	MINOCYCLINE	SPECTINOMYCIN	VERx	0.604716
			CLOFAZIMINE	INH	MINOCYCLINE	SPECTINOMYCIN	0.604742
			AZITHROMYCIN	CLOFAZIMINE	P218x	RIF	0.604792
			BDQ	Kanamycin	SPECTINOMYCIN	VERx	0.604804
			CPZ	MINOCYCLINE	TET	VERx	0.605006
			CLOFAZIMINE	INH	MINOCYCLINE	THZ (1hrMIC)	0.605024
			BDQ	INH	VERx	METHOTREXATE	0.605057
			AMIKACIN	BDQ	CPZ	METHOTREXATE	0.605082
			BDQ	CEFOXITIN	SPECTINOMYCIN	VERx	0.605087
			CLOFAZIMINE	SPECTINOMYCIN	VERx	THZ (1hrMIC)	0.605133
			CPZ	CLARYTHROMYCIN	LZDx	SPECTINOMYCIN	0.605148
			BDQ	CLOFAZIMINE	NORFLOXACIN	RIFP	0.605192
			BDQ	CPZ	DAPx	VERx	0.605205
			AMOXICILLIN	MINOCYCLINE	TET	VERx	0.605215
			CEFOXITIN	CPZ	LZDx	THZ (1hrMIC)	0.605297
			RIF	SPECTINOMYCIN	VERx	NORFLOXACIN	0.605439
			CPZ	ETA	INH	VERx	0.605449
			SPECTINOMYCIN	TRIMETHOPRIM	VERx	CIPROFLOXACIN	0.605475
			BDQ	SPECTINOMYCIN	RIFP	THZ (1hrMIC)	0.605502
			AMIKACIN	Kanamycin	VERx	METHOTREXATE	0.605503
			CPZ	INH	SPECTINOMYCIN	NORFLOXACIN	0.60551
			BDQ	CLARYTHROMYCIN	SPECTINOMYCIN	TRIMETHOPRIM	0.605534
			AMIKACIN	CLOFAZIMINE	VERx	THZ (1hrMIC)	0.605566
			BDQ	LZDx	RIF	SPECTINOMYCIN	0.605648
			CEFOXITIN	TRIMETHOPRIM	VERx	RIFP	0.605657
			AZITHROMYCIN	CLARYTHROMYCIN	MINOCYCLINE	VERx	0.605684
			CPZ	LZDx	P218x	VERx	0.605707
			AMIKACIN	CPZ	ETA	THZ (1hrMIC)	0.605789
			CLOFAZIMINE	PA824	SPECTINOMYCIN	VERx	0.605797
			AMIKACIN	AZITHROMYCIN	CLOFAZIMINE	THZ (1hrMIC)	0.605903
			CPZ	INH	RIF	RIFP	0.605926
			BDQ	CPZ	CLARYTHROMYCIN	VERx	0.606033
			AMIKACIN	AZITHROMYCIN	SPECTINOMYCIN	THZ (1hrMIC)	0.606036
			CLARYTHROMYCIN	CLOFAZIMINE	INH	RIFP	0.60605
			AZITHROMYCIN	DAPx	Kanamycin	VERx	0.606072
			AMIKACIN	CPZ	PA824	RIF	0.606134
			BDQ	Kanamycin	MINOCYCLINE	VERx	0.606167
			AMIKACIN	BDQ	DAPx	VERx	0.606203
			AMIKACIN	CLOFAZIMINE	ETA	P218x	0.606273
			AZITHROMYCIN	CPZ	CLOFAZIMINE	SPECTINOMYCIN	0.60628
			CPZ	INH	RIF	CIPROFLOXACIN	0.606283
			MINOCYCLINE	RIF	VERx	METHOTREXATE	0.606286
			AMIKACIN	CPZ	Kanamycin	RIFP	0.606293
			AMOXICILLIN	CLOFAZIMINE	INH	P218x	0.606306
			CLARYTHROMYCIN	P218x	SPECTINOMYCIN	RIFP	0.606307
			AMIKACIN	CEFOXITIN	CPZ	CLOFAZIMINE	0.606346
			CLARYTHROMYCIN	P218x	RIF	SPECTINOMYCIN	0.606381
			CPZ	INH	SPECTINOMYCIN	METHOTREXATE	0.606411
			CPZ	CLOFAZIMINE	SPECTINOMYCIN	METHOTREXATE	0.606467
			BDQ	CLOFAZIMINE	ETA	TET	0.606477
			CLOFAZIMINE	INH	SPECTINOMYCIN	CIPROFLOXACIN	0.606487
			AMIKACIN	MINOCYCLINE	PA824	SPECTINOMYCIN	0.606502
			AZITHROMYCIN	TET	VERx	THZ (1hrMIC)	0.606506
			CLARYTHROMYCIN	INH	VERx	CIPROFLOXACIN	0.606513
			CEFOXITIN	CPZ	CIPROFLOXACIN	THZ (1hrMIC)	0.606516
			AMOXICILLIN	CLARYTHROMYCIN	LZDx	VERx	0.606531
			CEFOXITIN	CLOFAZIMINE	RIF	RIFP	0.606588
			AMIKACIN	DAPx	P218x	VERx	0.606615
			P218x	SPECTINOMYCIN	VERx	NORFLOXACIN	0.606619
			AMOXICILLIN	CPZ	INH	THZ (1hrMIC)	0.606706
			LZDx	RIF	VERx	CIPROFLOXACIN	0.60671
			AMIKACIN	CLARYTHROMYCIN	VERx	METHOTREXATE	0.60671
			AMOXICILLIN	BDQ	CLARYTHROMYCIN	VERx	0.606795
			AMIKACIN	CPZ	RIF	METHOTREXATE	0.606796
			CPZ	INH	RIF	TRIMETHOPRIM	0.606833
			CPZ	CLOFAZIMINE	DAPx	RIF	0.606889
			CLOFAZIMINE	ETA	INH	P218x	0.60691
			AMIKACIN	AZITHROMYCIN	CLOFAZIMINE	VERx	0.606935
			BDQ	CEFOXITIN	DAPx	VERx	0.607021
			CLARYTHROMYCIN	DAPx	VERx	RIFP	0.607065
			P218x	RIF	RIFP	THZ (1hrMIC)	0.607092
			SPECTINOMYCIN	TRIMETHOPRIM	VERx	THZ (1hrMIC)	0.607191
			AZITHROMYCIN	RIF	VERx	NORFLOXACIN	0.6072
			CLARYTHROMYCIN	DAPx	SPECTINOMYCIN	RIFP	0.607253
			AMOXICILLIN	RIF	VERx	THZ (1hrMIC)	0.607371
			AMIKACIN	DAPx	TRIMETHOPRIM	VERx	0.607372
			CPZ	SPECTINOMYCIN	NORFLOXACIN	CIPROFLOXACIN	0.607404
			CPZ	Kanamycin	PA824	RIF	0.607428
			AZITHROMYCIN	P218x	VERx	NORFLOXACIN	0.607488
			AMIKACIN	CLOFAZIMINE	INH	PA824	0.607561
			Kanamycin	MINOCYCLINE	PA824	RIF	0.60761
			AZITHROMYCIN	BDQ	INH	PA824	0.607622
			AMIKACIN	AZITHROMYCIN	VERx	METHOTREXATE	0.607637
			AZITHROMYCIN	SPECTINOMYCIN	VERx	NORFLOXACIN	0.607637
			AMIKACIN	LZDx	VERx	RIFP	0.607647
			AMIKACIN	INH	PA824	VERx	0.607658
			BDQ	RIF	VERx	METHOTREXATE	0.607662
			BDQ	CPZ	RIF	TRIMETHOPRIM	0.607688
			AMIKACIN	AZITHROMYCIN	CPZ	INH	0.60772
			AZITHROMYCIN	BDQ	LZDx	VERx	0.607772
			CEFOXITIN	DAPx	VERx	RIFP	0.607835
			BDQ	CPZ	INH	THZ (1hrMIC)	0.607881
			BDQ	CEFOXITIN	VERx	RIFP	0.607907
			CPZ	PA824	SPECTINOMYCIN	VERx	0.607913
			CLARYTHROMYCIN	INH	PA824	RIF	0.607979
			DAPx	MINOCYCLINE	VERx	NORFLOXACIN	0.607986
			BDQ	CEFOXITIN	MINOCYCLINE	SPECTINOMYCIN	0.608003
			CEFOXITIN	DAPx	VERx	CIPROFLOXACIN	0.608015
			AMIKACIN	CPZ	CLARYTHROMYCIN	RIFP	0.608024
			CPZ	INH	TET	VERx	0.608034
			BDQ	P218x	PA824	RIF	0.608071
			CEFOXITIN	DAPx	Kanamycin	VERx	0.608087
			CPZ	Kanamycin	VERx	RIFP	0.608118
			AMIKACIN	CLARYTHROMYCIN	PA824	VERx	0.608176
			BDQ	CLOFAZIMINE	LZDx	RIFP	0.608197
			AZITHROMYCIN	CLARYTHROMYCIN	TRIMETHOPRIM	VERx	0.608204
			BDQ	CLOFAZIMINE	MINOCYCLINE	PBTZ169x	0.608215
			BDQ	INH	SPECTINOMYCIN	THZ (1hrMIC)	0.608219
			CPZ	CLOFAZIMINE	ETA	INH	0.608221
			AMIKACIN	CLOFAZIMINE	RIF	METHOTREXATE	0.60824
			BDQ	INH	SPECTINOMYCIN	VERx	0.608272
			BDQ	CLARYTHROMYCIN	CLOFAZIMINE	NORFLOXACIN	0.608293
			INH	MINOCYCLINE	SPECTINOMYCIN	THZ (1hrMIC)	0.608303
			CPZ	INH	LZDx	RIFP	0.608535
			AMIKACIN	TRIMETHOPRIM	VERx	NORFLOXACIN	0.608537
			CPZ	PA824	RIF	RIFP	0.608571
			AMIKACIN	ETA	VERx	CIPROFLOXACIN	0.608589
			CEFOXITIN	CPZ	INH	SM	0.608617
			BDQ	CPZ	CLOFAZIMINE	SPECTINOMYCIN	0.608632
			AMIKACIN	CPZ	DAPx	METHOTREXATE	0.608677
			AMOXICILLIN	AMIKACIN	VERx	THZ (1hrMIC)	0.608828
			CEFOXITIN	CPZ	INH	TRIMETHOPRIM	0.608852
			CPZ	INH	SM	THZ (1hrMIC)	0.60886
			AZITHROMYCIN	BDQ	CEFOXITIN	P218x	0.608864
			CEFOXITIN	CPZ	SPECTINOMYCIN	METHOTREXATE	0.608886
			AMIKACIN	AZITHROMYCIN	CPZ	RIF	0.608897
			AMIKACIN	CPZ	CLOFAZIMINE	ETA	0.608942
			CEFOXITIN	CPZ	CLARYTHROMYCIN	INH	0.608944
			AZITHROMYCIN	MINOCYCLINE	TET	VERx	0.608963
			BDQ	CLOFAZIMINE	MINOCYCLINE	THZ (1hrMIC)	0.60908
			CPZ	RIF	TRIMETHOPRIM	RIFP	0.609187
			CPZ	SPECTINOMYCIN	TRIMETHOPRIM	RIFP	0.609195
			CLARYTHROMYCIN	P218x	PA824	VERx	0.609195
			AZITHROMYCIN	CLOFAZIMINE	INH	RIFP	0.60933
			AMIKACIN	MINOCYCLINE	VERx	CAP	0.609351
			AZITHROMYCIN	CEFOXITIN	CPZ	SPECTINOMYCIN	0.609361
			AZITHROMYCIN	CPZ	SPECTINOMYCIN	NORFLOXACIN	0.609394
			BDQ	INH	VERx	THZ (1hrMIC)	0.609415
			MINOCYCLINE	P218x	SPECTINOMYCIN	THZ (1hrMIC)	0.609432
			CLOFAZIMINE	DAPx	SPECTINOMYCIN	VERx	0.609486
			CPZ	CLARYTHROMYCIN	INH	METHOTREXATE	0.609502
			CLARYTHROMYCIN	LZDx	SPECTINOMYCIN	RIFP	0.609512
			CLOFAZIMINE	LZDx	P218x	RIF	0.609517
			BDQ	CLARYTHROMYCIN	CLOFAZIMINE	CAP	0.609655
			BDQ	CLOFAZIMINE	Kanamycin	VERx	0.609711
			CPZ	CLARYTHROMYCIN	TRIMETHOPRIM	THZ (1hrMIC)	0.609714
			BDQ	CLOFAZIMINE	LZDx	TRIMETHOPRIM	0.609742
			INH	P218x	PA824	RIF	0.609762
			INH	PA824	RIF	SPECTINOMYCIN	0.609803
			AMIKACIN	DAPx	Kanamycin	VERx	0.609851
			AMOXICILLIN	INH	VERx	THZ (1hrMIC)	0.609852
			BDQ	CLOFAZIMINE	TET	THZ (1hrMIC)	0.609855
			INH	RIF	VERx	RIFP	0.60991
			AMIKACIN	AZITHROMYCIN	CLOFAZIMINE	P218x	0.610059
			AMIKACIN	PA824	RIF	VERx	0.610087
			P218x	PA824	RIF	METHOTREXATE	0.610089
			AZITHROMYCIN	CLOFAZIMINE	SPECTINOMYCIN	VERx	0.61009
			AMIKACIN	DAPx	LZDx	VERx	0.610093
			LZDx	P218x	RIF	SPECTINOMYCIN	0.610104
			BDQ	DAPx	RIF	THZ (1hrMIC)	0.610109
			CPZ	LZDx	MINOCYCLINE	SPECTINOMYCIN	0.61012
			CLOFAZIMINE	INH	RIF	CIPROFLOXACIN	0.61014
			CLARYTHROMYCIN	LZDx	RIF	THZ (1hrMIC)	0.610174
			BDQ	CLOFAZIMINE	DAPx	NORFLOXACIN	0.610183
			CEFOXITIN	CPZ	INH	Kanamycin	0.610224
			CLARYTHROMYCIN	Kanamycin	SPECTINOMYCIN	RIFP	0.610233
			P218x	VERx	RIFP	THZ (1hrMIC)	0.610251
			CEFOXITIN	SPECTINOMYCIN	VERx	METHOTREXATE	0.610256
			CLOFAZIMINE	DAPx	RIF	SPECTINOMYCIN	0.610284
			AMOXICILLIN	AMIKACIN	BDQ	CPZ	0.610319
			BDQ	DAPx	RIF	VERx	0.610338
			AMIKACIN	CPZ	RIF	SM	0.61035
			CPZ	INH	TRIMETHOPRIM	RIFP	0.610404
			SPECTINOMYCIN	VERx	PBTZ169x	RIFP	0.610414
			BDQ	CEFOXITIN	CLOFAZIMINE	SM	0.610415
			AMIKACIN	CPZ	CLARYTHROMYCIN	THZ (1hrMIC)	0.610439
			CEFOXITIN	CLOFAZIMINE	RIF	THZ (1hrMIC)	0.610456
			CPZ	PA824	RIF	TRIMETHOPRIM	0.610475
			BDQ	CEFOXITIN	SPECTINOMYCIN	CIPROFLOXACIN	0.610491
			AMIKACIN	CEFOXITIN	CLOFAZIMINE	P218x	0.610529
			BDQ	CLOFAZIMINE	INH	OFX1	0.610532
			CEFOXITIN	SPECTINOMYCIN	VERx	CIPROFLOXACIN	0.610569
			AZITHROMYCIN	CLOFAZIMINE	INH	P218x	0.610597
			LZDx	PA824	RIF	THZ (1hrMIC)	0.610604
			Kanamycin	PA824	RIF	METHOTREXATE	0.61061
			AMIKACIN	CPZ	DAPx	TRIMETHOPRIM	0.610612
			CLOFAZIMINE	RIF	TRIMETHOPRIM	RIFP	0.610615
			CPZ	LZDx	P218x	SPECTINOMYCIN	0.610627
			AMIKACIN	P218x	VERx	CAP	0.610647
			AMIKACIN	CLARYTHROMYCIN	CLOFAZIMINE	SPECTINOMYCIN	0.610659
			LZDx	MINOCYCLINE	SPECTINOMYCIN	VERx	0.610792
			CPZ	MINOCYCLINE	SPECTINOMYCIN	CAP	0.610834
			DAPx	INH	P218x	THZ (1hrMIC)	0.61084
			LZDx	SPECTINOMYCIN	TRIMETHOPRIM	CIPROFLOXACIN	0.61097
			BDQ	TRIMETHOPRIM	VERx	THZ (1hrMIC)	0.610972
			RIF	CIPROFLOXACIN	RIFP	THZ (1hrMIC)	0.611005
			AMIKACIN	DAPx	RIF	VERx	0.611045
			CLARYTHROMYCIN	DAPx	VERx	THZ (1hrMIC)	0.611095
			AMOXICILLIN	CLARYTHROMYCIN	DAPx	VERx	0.611104
			AZITHROMYCIN	CLOFAZIMINE	RIF	VERx	0.611104
			BDQ	MINOCYCLINE	VERx	RIFP	0.611127
			AMIKACIN	PA824	SPECTINOMYCIN	VERx	0.611138
			BDQ	CLOFAZIMINE	PA824	SPECTINOMYCIN	0.611143
			Kanamycin	RIF	VERx	NORFLOXACIN	0.611158
			INH	LZDx	MINOCYCLINE	VERx	0.611191
			BDQ	CLOFAZIMINE	SPECTINOMYCIN	CAP	0.611208
			AMIKACIN	BDQ	TRIMETHOPRIM	VERx	0.611248
			CPZ	CLOFAZIMINE	INH	PA824	0.611256
			CPZ	SPECTINOMYCIN	TET	THZ (1hrMIC)	0.611281
			AMIKACIN	CEFOXITIN	CPZ	MINOCYCLINE	0.611365
			AMIKACIN	RIF	VERx	METHOTREXATE	0.611376
			BDQ	CLARYTHROMYCIN	INH	SPECTINOMYCIN	0.611419
			AMIKACIN	CPZ	MINOCYCLINE	THZ (1hrMIC)	0.611428
			CPZ	P218x	VERx	CAP	0.61144
			AMIKACIN	CLOFAZIMINE	RIFP	THZ (1hrMIC)	0.611459
			AMIKACIN	CEFOXITIN	CLOFAZIMINE	THZ (1hrMIC)	0.61149
			BDQ	CLOFAZIMINE	LZDx	SPECTINOMYCIN	0.6115
			AZITHROMYCIN	CPZ	INH	METHOTREXATE	0.611512
			CLOFAZIMINE	DAPx	INH	SPECTINOMYCIN	0.61152
			AMIKACIN	CPZ	CLOFAZIMINE	VERx	0.611524
			MINOCYCLINE	VERx	CIPROFLOXACIN	RIFP	0.611544
			AZITHROMYCIN	DAPx	VERx	RIFP	0.611545
			CEFOXITIN	INH	VERx	METHOTREXATE	0.611546
			CPZ	P218x	VERx	METHOTREXATE	0.611547
			AMIKACIN	CPZ	RIF	NORFLOXACIN	0.611558
			AZITHROMYCIN	P218x	PA824	VERx	0.611579
			BDQ	CPZ	MINOCYCLINE	RIF	0.611684
			AMIKACIN	RIF	VERx	RIFP	0.611684
			CPZ	CLOFAZIMINE	INH	Kanamycin	0.6117
			CLARYTHROMYCIN	SPECTINOMYCIN	VERx	CIPROFLOXACIN	0.611715
			AMIKACIN	CLOFAZIMINE	RIF	VERx	0.611785
			Kanamycin	P218x	SPECTINOMYCIN	VERx	0.611801
			AMIKACIN	CPZ	CLOFAZIMINE	DAPx	0.611819
			CEFOXITIN	CLARYTHROMYCIN	LZDx	VERx	0.611821
			AMOXICILLIN	CLOFAZIMINE	P218x	RIF	0.611846
			BDQ	CEFOXITIN	THZ (1hrMIC)	METHOTREXATE	0.611861
			AZITHROMYCIN	BDQ	P218x	VERx	0.611885
			AZITHROMYCIN	DAPx	VERx	CIPROFLOXACIN	0.611886
			CPZ	LZDx	SPECTINOMYCIN	METHOTREXATE	0.611934
			CEFOXITIN	CPZ	Kanamycin	RIF	0.611984
			CPZ	DAPx	SPECTINOMYCIN	CIPROFLOXACIN	0.612026
			AZITHROMYCIN	MINOCYCLINE	SPECTINOMYCIN	VERx	0.612038
			DAPx	INH	VERx	THZ (1hrMIC)	0.612098
			INH	P218x	VERx	NORFLOXACIN	0.612123
			AMIKACIN	VERx	CAP	CIPROFLOXACIN	0.612158
			INH	VERx	CIPROFLOXACIN	METHOTREXATE	0.612174
			AMOXICILLIN	CPZ	LZDx	SPECTINOMYCIN	0.612217
			AMOXICILLIN	CLOFAZIMINE	INH	MINOCYCLINE	0.612218
			AZITHROMYCIN	CPZ	P218x	RIF	0.612227
			CLARYTHROMYCIN	P218x	VERx	CIPROFLOXACIN	0.612233
			AZITHROMYCIN	CPZ	PA824	RIF	0.612243
			AMIKACIN	CPZ	PA824	RIFP	0.612274
			BDQ	CLOFAZIMINE	SM	METHOTREXATE	0.612334
			BDQ	CEFOXITIN	P218x	METHOTREXATE	0.612364
			CLOFAZIMINE	ETA	RIF	THZ (1hrMIC)	0.612373
			DAPx	Kanamycin	SPECTINOMYCIN	VERx	0.612447
			CLOFAZIMINE	DAPx	RIF	THZ (1hrMIC)	0.612463
			CPZ	MINOCYCLINE	SPECTINOMYCIN	RIFP	0.612494
			CEFOXITIN	MINOCYCLINE	VERx	NORFLOXACIN	0.612514
			AMIKACIN	INH	TET	VERx	0.612514
			CEFOXITIN	RIF	VERx	RIFP	0.612526
			SPECTINOMYCIN	VERx	CIPROFLOXACIN	THZ (1hrMIC)	0.612526
			BDQ	LZDx	MINOCYCLINE	SPECTINOMYCIN	0.61253
			DAPx	Kanamycin	VERx	CIPROFLOXACIN	0.612541
			DAPx	RIF	SPECTINOMYCIN	THZ (1hrMIC)	0.612649
			AZITHROMYCIN	RIF	VERx	PBTZ169x	0.61271
			CLARYTHROMYCIN	LZDx	RIF	VERx	0.61271
			CPZ	CLARYTHROMYCIN	INH	RIF	0.612742
			CLOFAZIMINE	INH	PA824	THZ (1hrMIC)	0.612744
			BDQ	CPZ	DAPx	INH	0.612751
			AMIKACIN	CPZ	SPECTINOMYCIN	SM	0.612758
			CLARYTHROMYCIN	CLOFAZIMINE	INH	CIPROFLOXACIN	0.612782
			LZDx	P218x	VERx	METHOTREXATE	0.612785
			AZITHROMYCIN	CLOFAZIMINE	RIF	TRIMETHOPRIM	0.612823
			AMIKACIN	BDQ	CPZ	DAPx	0.612835
			INH	Kanamycin	P218x	VERx	0.61286
			CLOFAZIMINE	INH	PA824	RIFP	0.612873
			BDQ	RIF	VERx	RIFP	0.612879
			AMIKACIN	CPZ	P218x	CIPROFLOXACIN	0.612894
			LZDx	SPECTINOMYCIN	VERx	RIFP	0.612985
			AMOXICILLIN	BDQ	CLOFAZIMINE	VERx	0.612992
			BDQ	P218x	RIF	VERx	0.613012
			CPZ	CLARYTHROMYCIN	VERx	RIFP	0.613024
			CEFOXITIN	CLOFAZIMINE	SPECTINOMYCIN	VERx	0.613034
			CPZ	DAPx	RIF	TRIMETHOPRIM	0.613041
			LZDx	SPECTINOMYCIN	VERx	CIPROFLOXACIN	0.613049
			AMOXICILLIN	CLARYTHROMYCIN	CLOFAZIMINE	INH	0.613106
			BDQ	CLOFAZIMINE	MINOCYCLINE	SM	0.613183
			PA824	RIF	SPECTINOMYCIN	METHOTREXATE	0.613244
			CPZ	CLARYTHROMYCIN	VERx	THZ (1hrMIC)	0.613247
			AMIKACIN	CLOFAZIMINE	VERx	METHOTREXATE	0.61325
			CPZ	INH	P218x	TRIMETHOPRIM	0.613259
			AMIKACIN	RIF	SPECTINOMYCIN	VERx	0.61334
			CLOFAZIMINE	INH	LZDx	THZ (1hrMIC)	0.613345
			AZITHROMYCIN	BDQ	Kanamycin	VERx	0.613358
			BDQ	RIF	SPECTINOMYCIN	CIPROFLOXACIN	0.613369
			AMIKACIN	BDQ	CLARYTHROMYCIN	SPECTINOMYCIN	0.61337
			CPZ	MINOCYCLINE	SPECTINOMYCIN	TET	0.613389
			CLARYTHROMYCIN	CLOFAZIMINE	P218x	RIF	0.613434
			CLARYTHROMYCIN	INH	LZDx	VERx	0.613477
			CLOFAZIMINE	DAPx	INH	TRIMETHOPRIM	0.613484
			BDQ	CLOFAZIMINE	DAPx	SM	0.613505
			AMIKACIN	CPZ	TRIMETHOPRIM	RIFP	0.613521
			AMOXICILLIN	AMIKACIN	CPZ	RIF	0.613532
			AMIKACIN	MINOCYCLINE	SPECTINOMYCIN	THZ (1hrMIC)	0.613572
			CLARYTHROMYCIN	VERx	RIFP	METHOTREXATE	0.613786
			BDQ	CLARYTHROMYCIN	DAPx	VERx	0.613786
			CEFOXITIN	CLOFAZIMINE	INH	LZDx	0.613852
			VERx	CIPROFLOXACIN	RIFP	THZ (1hrMIC)	0.613878
			DAPx	INH	MINOCYCLINE	VERx	0.613881
			AZITHROMYCIN	BDQ	LZDx	SPECTINOMYCIN	0.61389
			DAPx	SPECTINOMYCIN	VERx	THZ (1hrMIC)	0.613891
			Kanamycin	RIF	TRIMETHOPRIM	VERx	0.613892
			AMIKACIN	LZDx	VERx	NORFLOXACIN	0.613927
			DAPx	P218x	SPECTINOMYCIN	VERx	0.61397
			CLARYTHROMYCIN	LZDx	VERx	THZ (1hrMIC)	0.614003
			AMOXICILLIN	AZITHROMYCIN	CLOFAZIMINE	INH	0.614042
			CLARYTHROMYCIN	MINOCYCLINE	RIF	VERx	0.614051
			AMOXICILLIN	AMIKACIN	VERx	RIFP	0.61406
			INH	TRIMETHOPRIM	VERx	METHOTREXATE	0.614071
			INH	LZDx	P218x	VERx	0.614074
			AMOXICILLIN	LZDx	MINOCYCLINE	VERx	0.614099
			BDQ	CLOFAZIMINE	LZDx	VERx	0.614121
			AMIKACIN	BDQ	MINOCYCLINE	SPECTINOMYCIN	0.61413
			AMOXICILLIN	BDQ	CLARYTHROMYCIN	SPECTINOMYCIN	0.61416
			CPZ	Kanamycin	LZDx	SPECTINOMYCIN	0.614162
			AMIKACIN	AZITHROMYCIN	VERx	NORFLOXACIN	0.61417
			P218x	SPECTINOMYCIN	RIFP	THZ (1hrMIC)	0.614175
			INH	RIF	VERx	NORFLOXACIN	0.614195
			CLARYTHROMYCIN	SPECTINOMYCIN	RIFP	THZ (1hrMIC)	0.614196
			BDQ	VERx	CIPROFLOXACIN	THZ (1hrMIC)	0.614199
			DAPx	RIF	TRIMETHOPRIM	VERx	0.614272
			AMOXICILLIN	BDQ	P218x	SPECTINOMYCIN	0.614289
			AMIKACIN	CPZ	P218x	RIFP	0.614292
			BDQ	CLOFAZIMINE	RIF	SMXx	0.614303
			AMIKACIN	PA824	VERx	METHOTREXATE	0.61432
			CLOFAZIMINE	INH	TRIMETHOPRIM	CIPROFLOXACIN	0.614353
			CLOFAZIMINE	INH	SM	VERx	0.614376
			CEFOXITIN	INH	VERx	NORFLOXACIN	0.614428
			CPZ	CLOFAZIMINE	SPECTINOMYCIN	CIPROFLOXACIN	0.614432
			AZITHROMYCIN	CLOFAZIMINE	RIF	THZ (1hrMIC)	0.614461
			Kanamycin	RIF	RIFP	THZ (1hrMIC)	0.614478
			BDQ	INH	P218x	METHOTREXATE	0.61448
			AZITHROMYCIN	VERx	CIPROFLOXACIN	RIFP	0.61451
			BDQ	RIF	TRIMETHOPRIM	THZ (1hrMIC)	0.614535
			CLOFAZIMINE	RIF	PBTZ169x	RIFP	0.614673
			AMIKACIN	TET	VERx	METHOTREXATE	0.614754
			AMIKACIN	CPZ	SM	VERx	0.614784
			CEFOXITIN	CLARYTHROMYCIN	SPECTINOMYCIN	CIPROFLOXACIN	0.614844
			BDQ	CEFOXITIN	Kanamycin	VERx	0.614875
			CPZ	INH	NORFLOXACIN	THZ (1hrMIC)	0.614896
			BDQ	CLARYTHROMYCIN	DAPx	SPECTINOMYCIN	0.614899
			Kanamycin	VERx	CIPROFLOXACIN	RIFP	0.614918
			CLOFAZIMINE	DAPx	P218x	RIF	0.614939
			AMIKACIN	BDQ	CPZ	CLARYTHROMYCIN	0.614953
			CPZ	MINOCYCLINE	SPECTINOMYCIN	NORFLOXACIN	0.614981
			Kanamycin	P218x	RIF	SPECTINOMYCIN	0.614986
			AMIKACIN	LZDx	RIF	VERx	0.615002
			BDQ	P218x	RIF	THZ (1hrMIC)	0.615005
			INH	Kanamycin	SPECTINOMYCIN	THZ (1hrMIC)	0.615014
			BDQ	CPZ	SPECTINOMYCIN	CIPROFLOXACIN	0.615036
			AMOXICILLIN	AMIKACIN	CEFOXITIN	CPZ	0.61507
			AMIKACIN	VERx	RIFP	THZ (1hrMIC)	0.615077
			CEFOXITIN	CLARYTHROMYCIN	MINOCYCLINE	SPECTINOMYCIN	0.615093
			AZITHROMYCIN	BDQ	CEFOXITIN	SPECTINOMYCIN	0.615112
			CPZ	P218x	SPECTINOMYCIN	CIPROFLOXACIN	0.615124
			VERx	RIFP	THZ (1hrMIC)	METHOTREXATE	0.61515
			AZITHROMYCIN	INH	LZDx	VERx	0.615187
			CPZ	CLOFAZIMINE	INH	VERx	0.61523
			TRIMETHOPRIM	VERx	RIFP	THZ (1hrMIC)	0.615262
			BDQ	CPZ	CLARYTHROMYCIN	RIF	0.61537
			CLARYTHROMYCIN	CLOFAZIMINE	INH	VERx	0.615398
			LZDx	SPECTINOMYCIN	VERx	METHOTREXATE	0.61541
			AZITHROMYCIN	BDQ	CPZ	VERx	0.615421
			BDQ	SPECTINOMYCIN	VERx	NORFLOXACIN	0.615465
			CLOFAZIMINE	ETA	INH	RIF	0.61547
			BDQ	INH	P218x	VERx	0.615499
			CPZ	P218x	SM	THZ (1hrMIC)	0.615551
			BDQ	MINOCYCLINE	VERx	CIPROFLOXACIN	0.615564
			INH	RIF	SM	THZ (1hrMIC)	0.61559
			RIF	TRIMETHOPRIM	RIFP	THZ (1hrMIC)	0.615596
			BDQ	CEFOXITIN	CLARYTHROMYCIN	P218x	0.615639
			CLARYTHROMYCIN	CLOFAZIMINE	INH	METHOTREXATE	0.615669
			BDQ	RIF	TRIMETHOPRIM	VERx	0.615715
			AMIKACIN	AZITHROMYCIN	BDQ	CPZ	0.61575
			CPZ	DAPx	TRIMETHOPRIM	VERx	0.615767
			INH	PA824	TRIMETHOPRIM	VERx	0.615801
			CPZ	SPECTINOMYCIN	PBTZ169x	THZ (1hrMIC)	0.615802
			BDQ	P218x	THZ (1hrMIC)	METHOTREXATE	0.61582
			AMIKACIN	P218x	PA824	VERx	0.615827
			AMIKACIN	EMBx	SPECTINOMYCIN	VERx	0.615847
			CEFOXITIN	MINOCYCLINE	VERx	CAP	0.615863
			AMIKACIN	VERx	NORFLOXACIN	THZ (1hrMIC)	0.615871
			DAPx	P218x	VERx	THZ (1hrMIC)	0.615887
			AZITHROMYCIN	TRIMETHOPRIM	VERx	NORFLOXACIN	0.615895
			AMIKACIN	CEFOXITIN	CPZ	RIFP	0.615916
			AZITHROMYCIN	CLOFAZIMINE	INH	Kanamycin	0.61592
			CPZ	Kanamycin	SPECTINOMYCIN	RIFP	0.615944
			AMIKACIN	BDQ	SPECTINOMYCIN	THZ (1hrMIC)	0.616046
			AZITHROMYCIN	BDQ	RIF	SPECTINOMYCIN	0.616078
			AZITHROMYCIN	CLOFAZIMINE	INH	VERx	0.616142
			BDQ	CEFOXITIN	VERx	METHOTREXATE	0.616166
			BDQ	CLOFAZIMINE	MINOCYCLINE	VERx	0.616183
			TRIMETHOPRIM	VERx	CIPROFLOXACIN	RIFP	0.616232
			BDQ	CLOFAZIMINE	PBTZ169x	THZ (1hrMIC)	0.616267
			AZITHROMYCIN	P218x	VERx	PBTZ169x	0.61627
			MINOCYCLINE	P218x	PA824	VERx	0.616307
			AMOXICILLIN	P218x	RIF	VERx	0.616368
			CLARYTHROMYCIN	DAPx	RIF	VERx	0.616394
			TRIMETHOPRIM	VERx	RIFP	METHOTREXATE	0.616394
			CPZ	CLARYTHROMYCIN	INH	Kanamycin	0.616425
			CLOFAZIMINE	MINOCYCLINE	P218x	RIF	0.616532
			BDQ	CLARYTHROMYCIN	INH	PA824	0.616535
			CEFOXITIN	CPZ	LZDx	SPECTINOMYCIN	0.616536
			Kanamycin	LZDx	SPECTINOMYCIN	CIPROFLOXACIN	0.616538
			BDQ	CPZ	SPECTINOMYCIN	TRIMETHOPRIM	0.616551
			BDQ	INH	P218x	SPECTINOMYCIN	0.616582
			AMIKACIN	CPZ	LZDx	P218x	0.616642
			CLARYTHROMYCIN	INH	Kanamycin	SPECTINOMYCIN	0.616788
			CPZ	INH	RIF	METHOTREXATE	0.61682
			AMIKACIN	CLOFAZIMINE	RIF	SPECTINOMYCIN	0.616825
			CPZ	RIF	SPECTINOMYCIN	METHOTREXATE	0.616836
			BDQ	CLOFAZIMINE	CAP	THZ (1hrMIC)	0.616894
			CLOFAZIMINE	PA824	RIF	THZ (1hrMIC)	0.616899
			AMOXICILLIN	BDQ	CEFOXITIN	VERx	0.617005
			AMIKACIN	DAPx	VERx	METHOTREXATE	0.617082
			CLOFAZIMINE	INH	RIF	METHOTREXATE	0.617119
			AMOXICILLIN	CEFOXITIN	CLOFAZIMINE	RIF	0.617132
			CLOFAZIMINE	INH	P218x	TET	0.617134
			AMOXICILLIN	CLARYTHROMYCIN	MINOCYCLINE	VERx	0.61716
			CPZ	Kanamycin	RIF	SPECTINOMYCIN	0.617167
			CPZ	SPECTINOMYCIN	RIFP	METHOTREXATE	0.617229
			AMOXICILLIN	AZITHROMYCIN	DAPx	VERx	0.617259
			RIF	VERx	RIFP	METHOTREXATE	0.617295
			AMIKACIN	CLOFAZIMINE	TRIMETHOPRIM	RIFP	0.617299
			Kanamycin	SPECTINOMYCIN	TRIMETHOPRIM	CIPROFLOXACIN	0.617323
			AMIKACIN	CPZ	DAPx	P218x	0.617339
			BDQ	MINOCYCLINE	TET	VERx	0.617389
			AMOXICILLIN	RIF	SPECTINOMYCIN	VERx	0.617458
			INH	MINOCYCLINE	PA824	RIF	0.617533
			CEFOXITIN	P218x	VERx	PBTZ169x	0.617535
			CLOFAZIMINE	INH	TET	RIFP	0.617602
			AMOXICILLIN	CLARYTHROMYCIN	SPECTINOMYCIN	THZ (1hrMIC)	0.617623
			DAPx	MINOCYCLINE	TET	VERx	0.617626
			AMOXICILLIN	AMIKACIN	TRIMETHOPRIM	VERx	0.617642
			RIF	VERx	PBTZ169x	THZ (1hrMIC)	0.617645
			CLOFAZIMINE	MINOCYCLINE	RIF	SPECTINOMYCIN	0.61771
			BDQ	MINOCYCLINE	VERx	CAP	0.617715
			AMIKACIN	AZITHROMYCIN	RIF	THZ (1hrMIC)	0.617746
			AZITHROMYCIN	CEFOXITIN	CPZ	THZ (1hrMIC)	0.617759
			CPZ	P218x	PA824	SPECTINOMYCIN	0.617792
			CLOFAZIMINE	PA824	RIF	VERx	0.617819
			AZITHROMYCIN	CEFOXITIN	Kanamycin	VERx	0.617916
			AZITHROMYCIN	BDQ	CLOFAZIMINE	TET	0.617932
			INH	P218x	SPECTINOMYCIN	THZ (1hrMIC)	0.618001
			CPZ	SPECTINOMYCIN	TRIMETHOPRIM	CAP	0.618003
			CEFOXITIN	INH	SPECTINOMYCIN	THZ (1hrMIC)	0.61808
			BDQ	CLOFAZIMINE	EMBx	RIF	0.6181
			AMOXICILLIN	AMIKACIN	RIF	VERx	0.618109
			AMIKACIN	CEFOXITIN	DAPx	VERx	0.618121
			AMOXICILLIN	AMIKACIN	CLOFAZIMINE	RIFP	0.618157
			BDQ	CLARYTHROMYCIN	RIF	SPECTINOMYCIN	0.618164
			AMOXICILLIN	CPZ	VERx	THZ (1hrMIC)	0.61818
			AZITHROMYCIN	LZDx	VERx	THZ (1hrMIC)	0.618203
			AMIKACIN	CLOFAZIMINE	P218x	VERx	0.61822
			CPZ	CLARYTHROMYCIN	SPECTINOMYCIN	TET	0.618225
			CPZ	RIF	SPECTINOMYCIN	CIPROFLOXACIN	0.618237
			AZITHROMYCIN	CPZ	DAPx	VERx	0.618245
			CEFOXITIN	CPZ	MINOCYCLINE	CIPROFLOXACIN	0.618296
			CEFOXITIN	CPZ	TRIMETHOPRIM	THZ (1hrMIC)	0.618337
			AMOXICILLIN	AZITHROMYCIN	MINOCYCLINE	VERx	0.618337
			DAPx	RIF	VERx	METHOTREXATE	0.618416
			AZITHROMYCIN	BDQ	CLOFAZIMINE	METHOTREXATE	0.618452
			AMIKACIN	CLARYTHROMYCIN	CLOFAZIMINE	RIF	0.618469
			AZITHROMYCIN	CPZ	INH	RIF	0.618486
			CEFOXITIN	CLOFAZIMINE	DAPx	RIF	0.618503
			BDQ	CLARYTHROMYCIN	VERx	RIFP	0.61856
			INH	SPECTINOMYCIN	VERx	NORFLOXACIN	0.618568
			TRIMETHOPRIM	VERx	THZ (1hrMIC)	METHOTREXATE	0.618594
			CEFOXITIN	CPZ	CLARYTHROMYCIN	Kanamycin	0.618609
			CPZ	LZDx	SPECTINOMYCIN	NORFLOXACIN	0.618619
			CEFOXITIN	DAPx	VERx	THZ (1hrMIC)	0.618655
			AMIKACIN	CPZ	MINOCYCLINE	TET	0.618709
			AMOXICILLIN	CEFOXITIN	DAPx	VERx	0.618718
			Kanamycin	P218x	PA824	RIF	0.618743
			AMIKACIN	CPZ	PA824	THZ (1hrMIC)	0.61878
			PA824	RIF	VERx	PBTZ169x	0.61879
			CPZ	CLARYTHROMYCIN	LZDx	THZ (1hrMIC)	0.618808
			Kanamycin	RIF	VERx	METHOTREXATE	0.618816
			CEFOXITIN	CLOFAZIMINE	RIF	PBTZ169x	0.618827
			CEFOXITIN	CPZ	INH	METHOTREXATE	0.618831
			CLARYTHROMYCIN	CLOFAZIMINE	RIF	THZ (1hrMIC)	0.618833
			Kanamycin	MINOCYCLINE	VERx	THZ (1hrMIC)	0.618836
			CLARYTHROMYCIN	DAPx	PA824	RIF	0.618874
			CEFOXITIN	DAPx	RIF	VERx	0.618884
			AMIKACIN	CPZ	SM	THZ (1hrMIC)	0.618903
			RIF	TRIMETHOPRIM	VERx	NORFLOXACIN	0.618909
			AZITHROMYCIN	BDQ	CLARYTHROMYCIN	SPECTINOMYCIN	0.619027
			AZITHROMYCIN	BDQ	VERx	CAP	0.619081
			CEFOXITIN	CPZ	RIF	RIFP	0.619084
			CPZ	P218x	RIF	METHOTREXATE	0.619146
			PA824	RIF	PBTZ169x	THZ (1hrMIC)	0.619201
			BDQ	CEFOXITIN	INH	VERx	0.619205
			CPZ	RIF	PBTZ169x	THZ (1hrMIC)	0.619207
			CEFOXITIN	CLARYTHROMYCIN	MINOCYCLINE	VERx	0.619237
			CPZ	CLOFAZIMINE	MINOCYCLINE	SPECTINOMYCIN	0.619238
			P218x	RIF	TRIMETHOPRIM	THZ (1hrMIC)	0.619241
			AZITHROMYCIN	CLOFAZIMINE	RIF	SPECTINOMYCIN	0.619244
			CEFOXITIN	CPZ	INH	LZDx	0.619269
			MINOCYCLINE	SPECTINOMYCIN	TRIMETHOPRIM	THZ (1hrMIC)	0.619287
			CPZ	VERx	RIFP	THZ (1hrMIC)	0.619312
			AMOXICILLIN	CEFOXITIN	INH	VERx	0.619316
			AMOXICILLIN	CPZ	INH	P218x	0.619351
			CLOFAZIMINE	INH	THZ (1hrMIC)	METHOTREXATE	0.619353
			AMOXICILLIN	BDQ	CLOFAZIMINE	ETA	0.619366
			AMOXICILLIN	AZITHROMYCIN	TRIMETHOPRIM	VERx	0.619386
			BDQ	INH	MINOCYCLINE	RIF	0.619485
			CPZ	DAPx	INH	RIFP	0.619485
			BDQ	TRIMETHOPRIM	VERx	CIPROFLOXACIN	0.619532
			CLARYTHROMYCIN	CLOFAZIMINE	RIF	TRIMETHOPRIM	0.619558
			BDQ	CLARYTHROMYCIN	Kanamycin	VERx	0.6196
			CPZ	SPECTINOMYCIN	CAP	THZ (1hrMIC)	0.619629
			Kanamycin	P218x	VERx	NORFLOXACIN	0.619734
			CLOFAZIMINE	RIF	VERx	METHOTREXATE	0.619765
			AMIKACIN	PA824	VERx	CIPROFLOXACIN	0.619775
			BDQ	INH	VERx	RIFP	0.619782
			AMIKACIN	VERx	PBTZ169x	CIPROFLOXACIN	0.61987
			AMOXICILLIN	CLOFAZIMINE	INH	CIPROFLOXACIN	0.619883
			CLARYTHROMYCIN	Kanamycin	P218x	SPECTINOMYCIN	0.619888
			DAPx	MINOCYCLINE	VERx	METHOTREXATE	0.619908
			CPZ	DAPx	MINOCYCLINE	VERx	0.619917
			CLARYTHROMYCIN	CLOFAZIMINE	SPECTINOMYCIN	THZ (1hrMIC)	0.619926
			AMIKACIN	CPZ	INH	TET	0.619932
			AMIKACIN	CPZ	RIF	PBTZ169x	0.619938
			CLOFAZIMINE	INH	Kanamycin	CIPROFLOXACIN	0.61995
			BDQ	CLOFAZIMINE	SPECTINOMYCIN	TET	0.620028
			CPZ	CLOFAZIMINE	RIF	TRIMETHOPRIM	0.620042
			CLOFAZIMINE	INH	NORFLOXACIN	THZ (1hrMIC)	0.620047
			AMIKACIN	Kanamycin	VERx	NORFLOXACIN	0.620062
			AMIKACIN	MINOCYCLINE	VERx	NORFLOXACIN	0.620067
			AMIKACIN	AZITHROMYCIN	CPZ	CLARYTHROMYCIN	0.620128
			CLOFAZIMINE	INH	P218x	CIPROFLOXACIN	0.620198
			CLOFAZIMINE	DAPx	INH	CIPROFLOXACIN	0.620272
			AMIKACIN	AZITHROMYCIN	CPZ	THZ (1hrMIC)	0.620309
			AZITHROMYCIN	CLOFAZIMINE	INH	SPECTINOMYCIN	0.620344
			LZDx	P218x	TRIMETHOPRIM	VERx	0.620345
			AZITHROMYCIN	BDQ	CPZ	RIF	0.620367
			CPZ	RIF	SPECTINOMYCIN	PBTZ169x	0.620398
			AMIKACIN	CPZ	TET	RIFP	0.620422
			AZITHROMYCIN	CLARYTHROMYCIN	CLOFAZIMINE	LZDx	0.620435
			CEFOXITIN	CPZ	DAPx	RIF	0.620458
			CLARYTHROMYCIN	PA824	RIF	RIFP	0.620464
			AMIKACIN	CEFOXITIN	CLOFAZIMINE	RIFP	0.620478
			AMIKACIN	BDQ	CPZ	RIFP	0.620497
			AZITHROMYCIN	BDQ	INH	SPECTINOMYCIN	0.620507
			BDQ	INH	THZ (1hrMIC)	METHOTREXATE	0.62051
			AMOXICILLIN	INH	VERx	RIFP	0.620581
			CLARYTHROMYCIN	RIF	VERx	RIFP	0.620608
			DAPx	PA824	RIF	CIPROFLOXACIN	0.620614
			BDQ	INH	RIF	VERx	0.62062
			AMIKACIN	CLARYTHROMYCIN	CLOFAZIMINE	P218x	0.620628
			CLOFAZIMINE	ETA	MINOCYCLINE	RIF	0.620629
			LZDx	P218x	VERx	THZ (1hrMIC)	0.620649
			CLOFAZIMINE	DAPx	INH	TET	0.620675
			CLOFAZIMINE	MINOCYCLINE	SPECTINOMYCIN	METHOTREXATE	0.620707
			AMIKACIN	INH	RIFP	THZ (1hrMIC)	0.620738
			CLOFAZIMINE	INH	CIPROFLOXACIN	RIFP	0.620772
			AZITHROMYCIN	RIF	SPECTINOMYCIN	THZ (1hrMIC)	0.620773
			CPZ	PA824	RIF	METHOTREXATE	0.620795
			CPZ	DAPx	INH	TRIMETHOPRIM	0.6208
			Kanamycin	PA824	RIF	RIFP	0.620808
			INH	P218x	CIPROFLOXACIN	THZ (1hrMIC)	0.620823
			CLOFAZIMINE	INH	MINOCYCLINE	TRIMETHOPRIM	0.620874
			EMBx	RIF	SPECTINOMYCIN	VERx	0.620881
			AMIKACIN	CLOFAZIMINE	ETA	SPECTINOMYCIN	0.621075
			BDQ	INH	RIF	THZ (1hrMIC)	0.621081
			AMIKACIN	CLOFAZIMINE	DAPx	ETA	0.621082
			DAPx	VERx	CIPROFLOXACIN	THZ (1hrMIC)	0.621082
			CLOFAZIMINE	INH	Kanamycin	MINOCYCLINE	0.6211
			MINOCYCLINE	TRIMETHOPRIM	VERx	CIPROFLOXACIN	0.621105
			CLARYTHROMYCIN	LZDx	TRIMETHOPRIM	VERx	0.621107
			BDQ	CLOFAZIMINE	Kanamycin	RIFP	0.621113
			AMOXICILLIN	LZDx	MINOCYCLINE	SPECTINOMYCIN	0.62112
			BDQ	CEFOXITIN	CIPROFLOXACIN	THZ (1hrMIC)	0.621155
			BDQ	CLOFAZIMINE	INH	SMXx	0.621183
			BDQ	CLOFAZIMINE	LZDx	THZ (1hrMIC)	0.621248
			Kanamycin	P218x	VERx	RIFP	0.621308
			CEFOXITIN	CLARYTHROMYCIN	CLOFAZIMINE	RIF	0.621328
			INH	SPECTINOMYCIN	TRIMETHOPRIM	THZ (1hrMIC)	0.621365
			CPZ	MINOCYCLINE	RIF	RIFP	0.621366
			PA824	RIF	SM	THZ (1hrMIC)	0.621386
			CLOFAZIMINE	INH	MINOCYCLINE	RIFP	0.621405
			CEFOXITIN	CLARYTHROMYCIN	Kanamycin	VERx	0.621448
			AMIKACIN	CEFOXITIN	CPZ	LZDx	0.621454
			Kanamycin	PA824	SPECTINOMYCIN	VERx	0.621485
			AMIKACIN	DAPx	VERx	RIFP	0.621485
			BDQ	CLOFAZIMINE	VERx	METHOTREXATE	0.6215
			CPZ	TRIMETHOPRIM	VERx	THZ (1hrMIC)	0.621518
			AMIKACIN	CPZ	PA824	VERx	0.621592
			CPZ	MINOCYCLINE	P218x	RIF	0.621601
			CPZ	INH	VERx	METHOTREXATE	0.621601
			CPZ	INH	P218x	SM	0.621616
			CPZ	LZDx	RIF	VERx	0.62162
			BDQ	CLOFAZIMINE	VERx	RIFP	0.621674
			BDQ	CLOFAZIMINE	Kanamycin	PBTZ169x	0.621702
			CPZ	Kanamycin	P218x	RIF	0.621715
			CLOFAZIMINE	P218x	PA824	RIF	0.621725
			CPZ	DAPx	Kanamycin	VERx	0.621757
			Kanamycin	P218x	RIF	THZ (1hrMIC)	0.621844
			AZITHROMYCIN	CLARYTHROMYCIN	MINOCYCLINE	SPECTINOMYCIN	0.621873
			BDQ	CLOFAZIMINE	DELx	RIF	0.621898
			AZITHROMYCIN	BDQ	CLOFAZIMINE	LZDx	0.621899
			CLARYTHROMYCIN	LZDx	P218x	THZ (1hrMIC)	0.621923
			CLARYTHROMYCIN	RIF	SPECTINOMYCIN	RIFP	0.621927
			CLOFAZIMINE	RIF	RIFP	THZ (1hrMIC)	0.621941
			CPZ	CLARYTHROMYCIN	PA824	RIF	0.621952
			AZITHROMYCIN	BDQ	CPZ	CLOFAZIMINE	0.621978
			AMIKACIN	CPZ	P218x	CAP	0.62198
			CLARYTHROMYCIN	DAPx	VERx	METHOTREXATE	0.621986
			AZITHROMYCIN	P218x	RIF	SPECTINOMYCIN	0.622057
			AMIKACIN	CPZ	RIF	RIFP	0.622066
			CLOFAZIMINE	DAPx	RIF	VERx	0.622083
			CPZ	CLOFAZIMINE	INH	LZDx	0.622108
			AMIKACIN	AZITHROMYCIN	CPZ	RIFP	0.622117
			CLOFAZIMINE	P218x	RIF	RIFP	0.622217
			AMIKACIN	INH	RIF	THZ (1hrMIC)	0.622228
			CPZ	INH	VERx	CAP	0.62223
			BDQ	CLARYTHROMYCIN	VERx	CIPROFLOXACIN	0.622244
			CPZ	CLARYTHROMYCIN	CLOFAZIMINE	TRIMETHOPRIM	0.622264
			CEFOXITIN	CLARYTHROMYCIN	LZDx	THZ (1hrMIC)	0.622268
			AZITHROMYCIN	P218x	SPECTINOMYCIN	THZ (1hrMIC)	0.622305
			AMIKACIN	VERx	CIPROFLOXACIN	METHOTREXATE	0.622311
			CLOFAZIMINE	RIF	SPECTINOMYCIN	NORFLOXACIN	0.622311
			CLARYTHROMYCIN	RIF	VERx	METHOTREXATE	0.622317
			AMIKACIN	VERx	PBTZ169x	RIFP	0.622338
			CLARYTHROMYCIN	PA824	SPECTINOMYCIN	RIFP	0.622388
			AMIKACIN	CPZ	THZ (1hrMIC)	METHOTREXATE	0.622532
			AMOXICILLIN	AMIKACIN	CLOFAZIMINE	RIF	0.622634
			AMOXICILLIN	AMIKACIN	SPECTINOMYCIN	VERx	0.622668
			DAPx	SPECTINOMYCIN	CIPROFLOXACIN	RIFP	0.622698
			AMOXICILLIN	AMIKACIN	DAPx	VERx	0.622727
			CPZ	SPECTINOMYCIN	CAP	RIFP	0.622742
			AZITHROMYCIN	CEFOXITIN	CPZ	INH	0.622744
			CEFOXITIN	INH	PA824	VERx	0.622762
			CPZ	CLOFAZIMINE	RIF	PBTZ169x	0.622786
			CEFOXITIN	INH	CIPROFLOXACIN	THZ (1hrMIC)	0.622788
			DAPx	TRIMETHOPRIM	VERx	NORFLOXACIN	0.622913
			CLOFAZIMINE	INH	MINOCYCLINE	CIPROFLOXACIN	0.62295
			BDQ	DAPx	MINOCYCLINE	SPECTINOMYCIN	0.623048
			CLOFAZIMINE	DAPx	RIF	TRIMETHOPRIM	0.623097
			AMIKACIN	MINOCYCLINE	SM	VERx	0.623147
			AZITHROMYCIN	CEFOXITIN	VERx	PBTZ169x	0.623191
[truncated: 50,363 more rows]
